# Supplementary material for: Preoperative multiclass classification of thymic mass lesions based on radiomics and machine learning
Source: Cancer Imaging. 2025 Mar 6;25:25. doi: 10.1186/s40644-025-00839-3 (PMC11884038; doi:10.1186/s40644-025-00839-3)
Supplement: Supplementary file 1 — Supplementary Material 1 [file 40644_2025_839_MOESM1_ESM.csv]

ID	group	age	sex
zg0001	0	44	0
zg0002	0	42	0
zg0003	0	55	1
zg0004	0	68	0
zg0005	0	51	0
zg0006	0	51	0
zg0007	0	47	0
zg0008	0	67	0
zg0009	0	53	0
zg0010	0	64	0
zg0011	0	45	1
zg0012	0	51	0
zg0013	0	44	0
zg0014	0	51	1
zg0015	0	50	0
zg0016	0	45	0
zg0017	0	61	0
zg0018	0	48	1
zg0019	0	49	0
zg0020	0	51	0
zg0021	0	45	0
zg0022	0	64	0
zg0023	0	66	1
zg0024	0	44	0
zg0025	0	59	0
zg0026	0	52	1
zg0027	0	45	0
zg0028	0	44	0
zg0029	0	40	0
zg0030	0	42	0
zg0031	0	65	1
zg0032	0	67	1
zg0033	0	49	0
zg0034	5	42	0
zg0035	0	50	0
zg0036	0	57	0
zg0037	0	48	1
zg0038	0	56	0
zg0039	0	33	0
zg0040	0	64	0
zg0041	0	45	0
zg0042	0	65	1
zg0043	0	68	1
zg0044	0	53	0
zg0045	0	68	1
zg0046	0	32	1
zg0047	0	62	1
zg0048	0	61	0
zg0049	0	66	0
zg0050	0	54	1
zg0051	0	28	0
zg0052	0	55	0
zg0053	0	58	1
zg0054	0	71	0
zg0055	0	67	1
zg0056	0	62	0
zg0057	0	49	0
zg0058	0	68	1
zg0059	0	64	0
zg0060	0	60	1
zg0061	0	49	1
zg0062	0	71	0
zg0063	0	51	0
zg0064	0	52	0
zg0065	0	65	0
zg0066	0	71	0
zg0067	0	48	0
zg0068	0	38	0
zg0069	0	57	0
zg0070	0	29	0
zg0071	0	62	0
zg0072	0	31	0
zg0073	0	66	1
zg0074	0	59	1
zg0075	0	61	0
zg0076	0	49	0
zg0077	0	49	1
zg0078	0	53	0
zg0079	0	59	0
zg0080	5	43	1
zg0081	1	73	1
zg0082	5	66	1
zg0083	4	56	0
zg0084	4	53	0
zg0085	4	66	1
zg0086	2	63	0
zg0087	4	52	1
zg0088	3	51	0
zg0089	4	57	0
zg0090	1	70	1
zg0091	4	59	0
zg0092	3	43	0
zg0093	2	61	0
zg0094	4	53	0
zg0095	3	29	1
zg0096	3	54	0
zg0097	4	52	1
zg0098	2	53	1
zg0099	3	40	0
zg0100	2	45	1
zg0101	2	54	1
zg0102	4	58	1
zg0103	2	73	0
zg0104	4	46	1
zg0105	4	47	0
zg0106	2	62	0
zg0107	2	36	0
zg0108	4	29	0
zg0109	2	66	1
zg0110	3	71	1
zg0111	4	35	0
zg0112	2	63	0
zg0113	4	71	0
zg0114	3	69	1
zg0115	1	44	1
zg0116	2	62	0
zg0117	3	71	1
zg0118	2	61	1
zg0119	4	55	0
zg0120	5	53	1
zg0121	2	67	0
zg0122	2	56	0
zg0123	4	48	0
zg0124	4	57	1
zg0125	5	58	1
zg0126	2	56	1
zg0127	2	52	1
zg0128	2	53	1
zg0129	5	50	1
zg0130	2	67	0
zg0131	2	54	1
zg0132	4	44	1
zg0133	6	55	0
zg0134	6	67	0
zg0135	6	53	1
zg0136	5	44	1
zg0137	6	60	1
zg0138	6	23	1
zg0139	6	79	0
zg0140	5	54	1
zg0141	6	60	1
zg0142	6	48	1
zg0143	6	60	1
zg0145	6	56	0
zg0146	6	57	1
zg0147	6	58	0
zg0148	6	56	1
zg0149	6	60	1
zg0150	6	48	1
zg0151	6	49	1
zg0152	6	62	1
zg0153	6	65	1
zg0154	6	58	1
zg0155	6	52	0
zg0156	6	47	1
zg0157	6	60	1
zg0157	6	58	0
zg0158	6	64	1
zg0159	6	58	0
zg0160	0	54	0
zg0161	3	61	1
zg0162	3	55	1
zg0163	1	50	1
zg0164	2	73	0
zg0165	5	44	1
zg0166	5	44	1
zg0167	1	65	1
zg0168	5	65	0
zg0169	4	45	1
zg0170	4	52	0
zg0171	5	31	1
zg0172	3	55	0
zg0173	4	50	0
zg0174	4	50	1
zg0175	4	50	1
zg0176	2	59	1
zg0177	0	42	0
zg0178	0	56	1
zg0179	2	46	1
zg0180	5	44	1
zg0181	0	57	0
zg0182	2	51	1
zg0183	4	57	0
zg0211	3	64	1
zg0185	2	48	1
zg0186	6	45	0
zg0187	1	81	1
zg0188	2	66	1
zg0189	0	56	1
zg0190	6	61	0
zg0191	5	40	1
zg0192	4	53	1
zg0193	2	50	0
zg0194	0	65	1
zg0195	4	47	1
zg0196	5	65	1
zg0197	5	60	1
zg0198	6	49	0
zg0199	1	56	1
zg0200	1	45	1
zg0201	0	26	1
zg0202	0	50	0
zg0203	2	45	0
zg0204	4	49	0
zg0205	3	27	0
zg0206	3	23	0
zg0207	6	52	0
zg0208	3	30	1
zg0209	3	33	1
zg0210	4	53	0
zg0212	3	37	1
zg0217	3	27	1
zg0213	6	59	1
zg0214	3	47	0
zg0215	5	21	0
zg0216	6	47	0
zg0235	3	69	0
zg0218	5	56	1
zg0219	0	68	0
zg0220	6	35	1
zg0221	2	66	1
zg0222	6	62	0
zg0223	4	46	1
zg0224	4	35	0
zg0225	2	63	0
zg0226	0	26	1
zg0227	6	42	1
zg0228	2	74	0
zg0229	4	62	0
zg0230	4	73	1
zg0231	4	44	1
zg0232	2	52	1
zg0233	5	61	0
zg0377	3	41	0
zg0184	4	64	1
zg0236	0	72	1
zg0237	0	55	1
zg0238	4	53	0
zg0239	4	59	0
zg0240	1	35	0
zg0241	3	72	1
zg0242	2	47	0
zg0243	4	33	1
zg0244	0	61	0
zg0245	2	32	0
zg0246	3	50	0
zg0247	1	68	0
zg0248	0	63	1
zg0249	1	49	0
zg0250	2	36	0
zg0251	0	67	0
zg0252	6	39	0
zg0253	0	54	0
zg0254	6	61	1
zg0255	1	61	0
zg0256	1	65	1
zg0257	2	59	1
zg0258	4	42	1
zg0259	6	34	1
zg0260	2	26	0
zg0261	4	27	1
zg0262	4	55	1
zg0263	4	56	0
zg0264	2	71	0
zg0265	4	49	0
zg0266	2	69	0
zg0267	6	66	1
zg0268	0	47	0
zg0269	0	56	1
zg0270	2	52	0
zg0271	0	57	0
zg0272	0	63	1
zg0273	4	37	0
zg0274	3	57	0
zg0275	0	61	0
zg0276	5	48	0
zg0277	2	51	1
zg0278	2	36	1
zg0279	6	52	1
zg0280	2	70	0
zg0281	2	60	1
zg0282	0	46	0
zg0283	3	64	1
zg0284	6	75	1
zg0285	5	50	0
zg0286	4	52	1
zg0287	0	49	0
zg0288	3	44	1
zg0289	3	36	1
zg0290	3	57	0
zg0291	0	47	1
zg0292	2	43	1
zg0293	3	69	1
zg0294	2	57	0
zg0295	6	53	1
zg0296	4	60	1
zg0297	4	44	0
zg0298	2	42	1
zg0299	2	51	1
zg0300	2	40	0
zg0301	2	54	0
zg0302	6	56	1
zg0303	5	69	1
zg0304	3	36	0
zg0305	2	49	0
zg0306	2	52	1
zg0307	6	73	0
zg0308	2	50	0
zg0309	2	44	1
zg0310	0	68	0
zg0311	6	47	0
zg0312	2	53	0
zg0313	6	59	0
zg0314	4	50	0
zg0315	0	36	1
zg0316	0	49	0
zg0317	0	55	1
zg0318	5	52	1
zg0319	2	37	0
zg0320	0	56	0
zg0321	0	43	1
zg0322	6	59	0
zg0323	0	60	1
zg0324	6	63	0
zg0325	3	54	1
zg0234	4	60	1
zg0327	4	49	0
zg0328	3	61	1
zg0329	2	37	0
zg0330	2	51	1
zg0331	0	63	1
zg0332	6	53	0
zg0333	3	69	0
zg0334	0	53	1
zg0335	4	58	0
zg0336	0	45	1
zg0337	2	82	0
zg0338	2	46	0
zg0339	2	50	0
zg0340	2	26	0
zg0341	2	69	1
zg0342	1	73	1
zg0343	0	52	0
zg0344	5	65	1
zg0345	0	34	1
zg0326	4	31	1
zg0347	0	47	0
zg0348	3	70	0
zg0349	4	65	0
zg0350	3	41	0
zg0351	0	52	0
zg0352	3	59	1
zg0353	6	69	1
zg0354	4	45	0
zg0355	2	54	1
zg0356	6	68	1
zg0357	3	46	1
zg0358	2	54	0
zg0359	2	38	0
zg0360	6	71	1
zg0361	6	40	0
zg0362	0	43	0
zg0363	5	40	0
zg0364	1	49	1
zg0365	2	43	1
zg0366	2	73	0
zg0367	2	55	1
zg0368	2	47	0
zg0369	3	58	1
zg0370	0	58	0
zg0371	4	37	0
zg0372	6	73	0
zg0373	6	61	1
zg0374	0	62	1
zg0375	2	53	1
zg0376	4	38	0
zg0346	4	34	0
zg0378	5	35	0
zg0379	2	61	1
zg0380	2	59	1
zg0381	0	37	0
zg0382	2	49	0
zg0383	0	51	0
zg0384	6	53	0
zg0385	2	47	1
zg0386	6	67	0
zg0387	4	69	0
zg0389	2	59	0
zg0389	2	47	0
zg0390	3	52	0
zg0391	5	53	0
zg0392	3	29	0
zg0393	5	49	0
zg0394	4	62	0
zg0395	3	71	0
zg0396	4	59	0
zg0397	2	60	0
zg0398	2	60	0
zg0399	4	51	0
zg0400	0	68	0
