# Supplementary material for: Preoperative multiclass classification of thymic mass lesions based on radiomics and machine learning
Source: Cancer Imaging. 2025 Mar 6;25:25. doi: 10.1186/s40644-025-00839-3 (PMC11884038; doi:10.1186/s40644-025-00839-3)
Supplement: Supplementary file 2 — Supplementary Material 2 [file 40644_2025_839_MOESM2_ESM.r]

setwd("E:/xx")
inf<-read.csv("basic information.csv")
inf<-na.omit(inf)

inf$group<-factor(inf$group, levels = c(0,1,2,3,4,5,6),
                  labels = c("Cyst","Type A","Type AB","Type B1","Type B2","Type B3","Type C"))
inf$sex<-factor(inf$sex, levels = c(0,1),
                labels = c("female","male"))
summary(inf)
str(inf)
names(inf)
x1<-c("age")
x2<-c("sex")
library(tableone)
table1<-CreateTableOne(vars = c(x1, x2),
                       data = inf,
                       factorVars = x2,
                       strata = "group", addOverall = T)
results1<-print(table1,  showalllevels = FALSE)
