# Supplementary material for: Preoperative multiclass classification of thymic mass lesions based on radiomics and machine learning
Source: Cancer Imaging. 2025 Mar 6;25:25. doi: 10.1186/s40644-025-00839-3 (PMC11884038; doi:10.1186/s40644-025-00839-3)
Supplement: Supplementary file 3 — Supplementary Material 3 [file 40644_2025_839_MOESM3_ESM.csv]

ID	TYPE	HOSPITAL	SEX	AGE	diagnostics_Image_original_Mean	diagnostics_Image_original_Maximum	diagnostics_Mask_original_VoxelNum	original_firstorder_10Percentile	original_firstorder_90Percentile	original_firstorder_Energy	original_firstorder_Entropy	original_firstorder_InterquartileRange	original_firstorder_Kurtosis	original_firstorder_Maximum	original_firstorder_MeanAbsoluteDeviation	original_firstorder_Mean	original_firstorder_Median	original_firstorder_Minimum	original_firstorder_Range	original_firstorder_RobustMeanAbsoluteDeviation	original_firstorder_RootMeanSquared	original_firstorder_Skewness	original_firstorder_TotalEnergy	original_firstorder_Uniformity	original_firstorder_Variance	original_glcm_Autocorrelation	original_glcm_ClusterProminence	original_glcm_ClusterShade	original_glcm_ClusterTendency	original_glcm_Contrast	original_glcm_Correlation	original_glcm_DifferenceAverage	original_glcm_DifferenceEntropy	original_glcm_DifferenceVariance	original_glcm_Id	original_glcm_Idm	original_glcm_Idmn	original_glcm_Idn	original_glcm_Imc1	original_glcm_Imc2	original_glcm_InverseVariance	original_glcm_JointAverage	original_glcm_JointEnergy	original_glcm_JointEntropy	original_glcm_MCC	original_glcm_MaximumProbability	original_glcm_SumAverage	original_glcm_SumEntropy	original_glcm_SumSquares
zg0001	0	1	0	44	-533.8608715	2749	482	0	35	298241	1.358249198	18	3.36351521	49	11.06150032	20.50414938	23	-25	74	7.649059411	24.87483189	-0.842878459	926049.5455	0.418648095	198.3371197	5.869647765	2.131545016	-0.42737637	0.868538757	0.738998963	0.087926871	0.603255613	1.185290506	0.329152724	0.720996085	0.711946529	0.932365181	0.855973264	-0.099191565	0.393388813	0.484480181	2.415373667	0.212826817	2.499768208	0.325512295	0.299372635	4.830747333	1.797992718	0.40188443
zg0002	0	1	0	42	-535.0157287	3071	2077	12.6	46	2280521	1.363882675	17	7.325536032	68	10.90641037	29.54597978	31	-79	147	6.969835948	33.13590143	-1.243917318	5344971.094	0.485988295	225.0230423	33.8226714	4.537572932	-0.695190579	0.836124381	0.523784086	0.201123185	0.423972243	1.125723472	0.335932722	0.802172463	0.797762123	0.98988082	0.948300762	-0.08159694	0.310366465	0.358399356	5.808930925	0.324531255	2.303347191	0.298133839	0.528757825	11.61786185	1.773148831	0.339977117
zg0003	0	1	1	55	-496.6988824	3071	1181	-21	21	359562	1.431020721	19	4.662902384	48	13.0137995	3.563082134	7	-81	129	8.605091143	17.44865457	-1.08055556	1180515.082	0.473988734	291.7599919	22.75020726	4.936610569	-0.987724718	0.97763321	0.560474159	0.24112469	0.459044974	1.17179106	0.339384993	0.786828649	0.780620431	0.985305153	0.936207014	-0.087141435	0.35042116	0.375524091	4.758600696	0.307110679	2.411011621	0.296573013	0.51138841	9.517201393	1.856167775	0.384526842
zg0004	0	1	0	68	-576.7309391	2797	58590	-9	25	14345156	1.349599528	17	3.398783295	70	10.72959245	7.628400751	8	-73	143	7.487396405	15.64735331	-0.009062648	46570517.98	0.470229371	186.6471675	14.8157994	2.61562723	-0.044344955	0.876580699	0.61804991	0.172117968	0.520956273	1.209639342	0.34092592	0.755324194	0.749228269	0.98371866	0.927293295	-0.033599842	0.210113661	0.439566936	3.840715494	0.235845793	2.629387535	0.179865747	0.418551943	7.681430988	1.9278549	0.373657652
zg0005	0	1	0	51	-529.1031274	3071	4520	6	67	9029698	2.05727831	32	3.288734848	120	19.1713523	37.47212389	38	-52	172	13.27430532	44.69587002	-0.211397365	19098170.88	0.284648661	593.5607273	25.73545183	23.68921598	-1.000938355	2.728484344	1.103006263	0.418701916	0.758164814	1.476998337	0.507320606	0.673776208	0.655279785	0.983634906	0.919476716	-0.095313881	0.499534553	0.499156445	5.032790146	0.098545806	3.827111471	0.429852123	0.199033917	10.06558029	2.750710872	0.957872652
zg0006	0	1	0	51	-511.9980087	2672	725	-16	26	330858	1.497784773	14	5.493043039	37	13.26479144	10.95448276	17	-60	97	7.438176638	21.36248726	-1.705474437	780302.563	0.465021641	336.3551696	16.10221395	8.464265443	-1.307653929	1.300624568	0.609198003	0.331216988	0.45970308	1.183828857	0.374297739	0.793371807	0.785097952	0.977987085	0.926821332	-0.198738473	0.565665623	0.344879492	3.990924005	0.286764908	2.442299955	0.490250641	0.493628693	7.981848009	1.99665187	0.477455643
zg0007	0	1	0	47	-530.99708	2347	1643	-6	24	370203	1.179608821	17	3.141734122	41	9.641380148	8.930614729	9	-41	82	6.926024244	15.01070829	-0.247992135	1397570.554	0.541228599	145.5654839	8.389285672	1.470034963	-0.10098302	0.642595212	0.488514514	0.135331407	0.436783487	1.107450626	0.295129708	0.790147862	0.786781359	0.972197649	0.914358272	-0.02666082	0.194646603	0.392295476	2.889768175	0.317626344	2.252490796	0.155302671	0.521981993	5.779536351	1.695531831	0.282777432
zg0008	0	1	0	67	-417.2890784	3071	43036	-10	25	10888881	1.367384506	18	3.188909503	69	11.00792282	7.72471884	8	-52	121	7.748776168	15.90653833	-0.031550496	21542159.69	0.462420374	193.3466805	14.76790246	2.699562029	-0.061617371	0.914828369	0.63094238	0.183273665	0.53065314	1.21484024	0.342877449	0.750994083	0.744697896	0.983384405	0.925964365	-0.036098203	0.218652739	0.446591894	3.833657317	0.224743102	2.674224463	0.184606203	0.402376718	7.667314634	1.961302218	0.386442687
zg0009	0	1	0	53	-481.6183653	3071	1830	8	48	1994663	1.492891559	20	3.73870917	77	12.42966228	28.85628415	30	-30	107	8.651052924	33.01484184	-0.516786475	3799039.24	0.425977485	257.2946463	14.01012839	3.987566515	-0.423617976	1.053269067	0.700599262	0.19538171	0.547683073	1.26191365	0.384291681	0.750366718	0.741418935	0.981784943	0.92442831	-0.078033272	0.353300833	0.425730209	3.731150255	0.219916532	2.731695922	0.297982415	0.393599904	7.46230051	2.020215225	0.438467082
zg0010	0	1	0	64	-459.2793803	1768	2687	29	56	5150805	1.083494717	13	3.849587422	83	8.414497625	42.38965389	42	0	83	5.795225549	43.78281905	-0.002314583	9810233.766	0.568048561	120.0524869	4.98227372	1.382514743	0.253345522	0.619852749	0.391153585	0.226237982	0.360107129	0.997100435	0.254530744	0.825028243	0.823051081	0.977562376	0.929002873	-0.072921677	0.278833222	0.333816051	2.219196671	0.35654758	2.029876519	0.247759648	0.550286701	4.438393341	1.591111528	0.252751584
zg0011	0	1	1	45	-498.7685875	3056	6537	1	35	3456082	1.379831533	19	3.47554464	65	10.96579822	18.2875937	19	-48	113	7.604271547	22.99337787	-0.291437537	8927086.807	0.446229204	194.2593428	10.7597258	3.144080703	-0.148547478	0.973801103	0.562298246	0.265731649	0.496471776	1.150703228	0.309770476	0.762620175	0.758346759	0.978912468	0.918813786	-0.057309951	0.319838316	0.439959876	3.264479174	0.218404526	2.627159968	0.282928905	0.368162231	6.528958347	1.994753542	0.384024837
zg0012	0	1	0	51	-525.7397594	3042	1095	7	57	1779034	1.735508806	26	3.246991061	77	15.62912867	35.256621	39	-37	114	11.06828307	40.30742592	-0.727356537	6645968.933	0.34676091	381.6592598	16.46096809	6.677830728	-0.934724928	1.358753231	1.173871764	0.063812012	0.764120965	1.489123202	0.548854331	0.67831709	0.65873961	0.970553078	0.89777407	-0.082090165	0.410484528	0.479103607	4.051292586	0.14778755	3.170642352	0.349055818	0.275913983	8.102585172	2.169954987	0.633156249
zg0013	0	1	0	44	-540.3904734	1390	856	19	50	1206152	1.159198107	15	4.102021451	64	9.46831601	35.51401869	37	-18	82	6.709073983	37.53739568	-0.76224326	3003908.296	0.571368133	147.8105511	8.158081241	1.619350813	-0.251024652	0.587998182	0.463522543	0.109802786	0.407205233	1.064275763	0.284531878	0.805783602	0.802029115	0.973727803	0.920436197	-0.091697943	0.360592388	0.357927586	2.849786137	0.370835206	2.025389846	0.306278738	0.564693016	5.699572275	1.536989204	0.262880181
zg0014	0	1	1	51	-558.098132	3071	1225	-1	38	758134	1.478612953	19	3.243660588	56	11.75630154	19.87755102	22	-31	87	8.242600066	24.87739733	-0.525905339	1894930.113	0.405823574	223.7678634	11.15525254	3.452130837	-0.345755156	1.044376183	0.616625117	0.250058645	0.536485129	1.149827375	0.308796084	0.7451141	0.739771434	0.976921368	0.912493907	-0.090887814	0.36956234	0.466362641	3.323882317	0.198220643	2.670984807	0.312401085	0.292504997	6.647764635	2.009904564	0.415250325
zg0015	0	1	0	50	-638.7942804	1741	610	24	66	1457626	1.577575488	23	2.560472388	86	13.21110454	46.13442623	48	6	80	9.897998551	48.88303202	-0.098373254	3826696.401	0.378022037	261.1655361	6.14763351	3.4676731	-0.11707759	1.077088743	0.919759711	0.068550666	0.677524338	1.310384582	0.403789066	0.700329489	0.685461368	0.95049673	0.872423256	-0.116080477	0.458581711	0.47766581	2.471017594	0.178448933	2.865555191	0.378395203	0.248613378	4.942035187	2.000629045	0.499212113
zg0016	0	1	0	45	-574.3683025	2869	2893	11	46	3030087	1.272589793	18	2.923983992	70	10.8377579	29.45696509	31	-33	103	7.945604495	32.36333973	-0.32134796	8642031.349	0.480385148	179.6729665	14.02428123	2.525176845	-0.31289745	0.909048247	0.433390897	0.353622188	0.396228703	1.050250209	0.272430463	0.808041362	0.805601868	0.983631961	0.934843984	-0.092777351	0.421390463	0.364070538	3.728946645	0.273899535	2.391685625	0.36433521	0.45881613	7.45789329	1.903052944	0.335609786
zg0017	0	1	0	61	-446.8034886	3055	1816	4	55	2549027	1.793554316	27	3.405311255	79	16.0905182	31.49394273	35	-43	122	11.25299465	37.46530701	-0.69676599	5391789.533	0.340751688	411.7808003	15.23575448	10.24148799	-1.067167714	1.702934328	1.004045488	0.249630577	0.68729176	1.382377715	0.474107537	0.703479762	0.687766493	0.97460557	0.907193068	-0.114272196	0.386636658	0.461800596	3.880579411	0.150172901	3.232624413	0.319289506	0.290823806	7.761158821	2.340598444	0.676744954
zg0018	0	1	1	48	-566.0138556	1276	2209	-14	29	732649	1.584821962	21	2.986734563	64	13.19296159	7.549569941	8	-57	121	9.346819337	18.2116847	-0.049516594	3043171.919	0.390783537	274.6694532	14.94476423	4.533048196	0.042662625	1.22723214	0.806492606	0.206772289	0.636416028	1.331147693	0.399155502	0.70917172	0.698786421	0.978966989	0.912074043	-0.027104052	0.26423924	0.496632769	3.852211984	0.161627109	3.075564699	0.215539006	0.303498683	7.704423968	2.188811879	0.508431187
zg0019	0	1	0	49	-654.7274703	3071	3123	-24	23	1076795	1.709873118	22	3.592164171	55	14.33141672	0.855907781	2	-69	124	9.751371243	18.56865824	-0.433395033	2968753.704	0.361825933	344.0624907	12.55075109	9.861945487	-0.94506862	1.704463421	0.852019945	0.336849755	0.620771544	1.348671921	0.4467369	0.723815113	0.712391315	0.978276705	0.915229366	-0.091359093	0.431910698	0.456976801	3.512348257	0.149362844	3.25942628	0.375906148	0.262093713	7.024696513	2.38517736	0.639120842
zg0020	0	1	0	51	-509.4724116	3061	394	14	51	472384	1.437863574	21.75	2.61693031	75	11.93081502	31.4213198	31	-5	80	8.701650377	34.6257731	0.20517109	1860012	0.415006828	211.6448247	7.543200264	2.177490781	0.082274578	0.85345277	0.764525932	0.043070353	0.618832918	1.254845399	0.362896926	0.71486571	0.705152843	0.971754517	0.900330062	-0.070045154	0.380721579	0.49135153	2.742177493	0.195305661	2.669836669	0.290230818	0.312078522	5.484354986	1.867711087	0.404494676
zg0021	0	1	0	45	-489.5581314	3071	785	3	57	993928	1.888094906	29	2.806629753	81	16.99096921	28.63694268	28	-41	122	12.06411979	35.58300603	0.026317438	2723444.01	0.308586961	446.0758327	14.52026898	10.09341869	0.0227857	1.867802706	0.972549669	0.299627071	0.709606475	1.389492051	0.444097145	0.686631566	0.67146547	0.974964475	0.903208432	-0.083617917	0.407649423	0.501914388	3.780609999	0.117835541	3.421420954	0.336828311	0.191387587	7.561219998	2.45789458	0.710088094
zg0022	0	1	0	64	-603.1388961	3070	2106	24	63	4599870	1.51833697	19	4.036955279	93	12.26877487	44.002849	44	-46	139	8.514979438	46.73514512	-0.380923586	10780945.31	0.406570473	247.9230688	18.69985063	3.784845607	-0.107692579	1.045785135	0.820354054	0.119969316	0.620211832	1.322538653	0.417460902	0.720390798	0.70973767	0.9788758	0.914830034	-0.056553233	0.297124673	0.470906499	4.317786255	0.181601581	2.894772033	0.247193605	0.295643388	8.635572509	2.04254325	0.466534797
zg0023	0	1	1	66	-508.4372753	3071	6410	8.9	41	5110336	1.33363591	18	3.513072104	75	10.34497151	24.95382215	25	-32	107	7.157626807	28.23551497	-0.124925416	11605981.97	0.443846223	174.5510657	12.43847777	2.598058717	-0.084494601	0.901678203	0.536929874	0.25192027	0.480437595	1.10672149	0.291448723	0.769081021	0.765430431	0.98572615	0.932369346	-0.077235319	0.316748861	0.432098266	3.513869823	0.221727475	2.508656921	0.279970751	0.282400672	7.027739646	1.912356288	0.359652019
zg0024	0	1	0	44	-501.3306313	3071	710	6	61	943775	1.792902713	23	2.826085939	82	15.74973616	30.45492958	28	-20	102	10.96945678	36.45902582	0.470583803	1633597.97	0.329744098	401.7578278	7.690648183	7.853977633	0.409712908	1.44459412	1.322094499	0.031566967	0.816650191	1.397175539	0.501956193	0.672079634	0.642219335	0.953689446	0.875652024	-0.230323675	0.680313924	0.410615206	2.767534283	0.154089618	3.108211244	0.578673281	0.230398853	5.535068566	2.096509644	0.691672155
zg0025	0	1	0	59	-536.525153	3071	1093	27	64	2579876	1.391101228	20	3.307867837	88	11.75339535	46.27630375	48	-11	99	8.270906508	48.58356003	-0.504087172	8040126.71	0.426539511	218.8660167	11.84102548	2.947581467	-0.473498746	0.947737565	0.654922039	0.184626618	0.549977835	1.215254099	0.343066528	0.74185921	0.735505503	0.975732416	0.910789801	-0.044926212	0.276838703	0.464220399	3.430392269	0.201095196	2.65152477	0.228699283	0.259935408	6.860784538	1.945904581	0.400664901
zg0026	0	1	1	52	-516.1335572	3065	911	9	63	1609979	1.930740026	28	5.443077895	88	17.66325952	35.01975851	37	-87	175	12.12989774	42.03885872	-0.946228249	5176512.641	0.316722917	540.8821563	37.87081624	16.98336265	-1.649891454	1.641686999	1.167730756	0.104255385	0.762410134	1.4860885	0.538731504	0.679534068	0.65915902	0.982785484	0.919622765	-0.102068026	0.442366796	0.470930332	6.142938326	0.141898359	3.307694533	0.37435157	0.255110286	12.28587665	2.254398839	0.702354439
zg0027	0	1	0	45	-505.7140755	3071	1706	8	45	1612320	1.465443576	19	4.346348042	75	11.83573595	26.64126612	28	-43	118	8.096266565	30.74228236	-0.670212345	2914228.25	0.427470661	235.3308645	13.36534651	4.160465291	-0.499003105	1.042261267	0.480632044	0.35040299	0.442542053	1.076004417	0.278271998	0.785034416	0.782537973	0.987167609	0.937457843	-0.098438275	0.418475784	0.409618378	3.636527068	0.236058869	2.530163197	0.374837592	0.387206996	7.273054136	1.997934363	0.380723328
zg0028	0	1	0	44	-524.7017435	3028	9476	-6	20	1531296	1.02534622	13	3.311389989	39	8.24909411	7.252216125	8	-42	81	5.794108073	12.71209261	-0.24994381	3324848.871	0.592710344	109.0026597	8.24210802	1.345630997	-0.1603823	0.574725786	0.303817297	0.296814779	0.299129058	0.860763908	0.204562492	0.851216844	0.850904295	0.982211128	0.940330463	-0.129392584	0.367091741	0.295026849	2.859022168	0.420433424	1.810839921	0.324044975	0.616356808	5.718044337	1.494160648	0.219635771
zg0029	0	1	0	40	-558.1460049	3071	1097	33	69	3013133	1.395715825	18	3.169832678	101	11.12799555	50.49316317	50	5	96	7.844808324	52.40899566	0.141678096	11145042.69	0.429680184	197.1432987	6.54542134	2.056847092	0.049938815	0.834049773	0.583568294	0.164486502	0.524973596	1.142018984	0.30150392	0.74715839	0.743372672	0.978037594	0.913890899	-0.044284993	0.258340581	0.474842192	2.546119145	0.211979343	2.520728357	0.20156195	0.264135668	5.092238291	1.880649523	0.354404517
zg0030	0	1	0	42	-523.416619	3038	594	-15	18	107467	1.367077427	16	3.179941544	50	10.43494995	1.82996633	2	-32	82	7.162259021	13.45068308	0.121608897	299288.4697	0.440561621	177.5720987	7.277974355	2.422396951	0.11873579	0.84556414	0.587264842	0.170956354	0.534681392	1.119092395	0.291053688	0.741345981	0.737917649	0.977841738	0.912132905	-0.06152184	0.332460087	0.489400286	2.685179371	0.223738047	2.518186823	0.257524157	0.340032562	5.370358742	1.881659532	0.358207245
zg0031	0	1	1	65	-572.9185676	3071	12245	-3	30	4274654	1.302020977	18	2.908619309	66	10.49546049	13.39191507	13	-32	98	7.544298071	18.68405294	0.149472807	9402334.2	0.487868593	169.750445	9.531987755	3.049047678	0.074109278	0.990579884	0.400197462	0.423174068	0.383706546	0.994038032	0.24731552	0.810889268	0.809795819	0.984739819	0.936441125	-0.128327408	0.496704959	0.369333145	3.063393092	0.274019649	2.407406555	0.427443794	0.47513184	6.126786183	1.972436458	0.347694336
zg0032	0	1	1	67	-529.3117149	2655	2186	-10	24	538396	1.302760086	17	3.450764239	56	10.73766437	7.834400732	9	-49	105	7.63140715	15.6937176	-0.36460244	2231785.165	0.498414597	184.9149374	8.273386339	2.214390216	-0.194777049	0.766272549	0.647252792	0.085120562	0.526468357	1.242130024	0.364241731	0.756233789	0.748844265	0.97615616	0.915083753	-0.02821835	0.208976738	0.427041489	2.871139153	0.264479089	2.545319967	0.176740852	0.462242718	5.742278306	1.819008892	0.353381335
zg0033	0	1	0	49	-492.2948823	3071	208	-12.3	40	132275	1.632776452	35.25	1.788052191	51	17.34795673	15.8125	20	-26	77	14.19217687	25.21780125	-0.218416284	303784.997	0.338757396	385.9023437	9.444795153	3.741389544	-0.469537758	1.071457763	2.064193557	-0.279103605	1.184968978	1.143362773	0.313831742	0.55134707	0.495437969	0.927969202	0.823245812	-0.396505371	0.847972538	0.441202921	3.112871238	0.209645043	2.601842242	0.799545766	0.314068553	6.225742476	1.647594679	0.78391283
zg0034	5	1	0	42	-572.0922249	3071	104612	44	80	432246378	1.410480745	18	3.763051851	151	11.33760821	62.61686996	63	-29	180	7.889567602	64.27986098	-0.237431203	1004181692	0.46056557	211.0281244	25.36994202	4.654259112	-0.177283826	1.104383965	0.488036062	0.383851784	0.443264923	1.093091286	0.286509833	0.785757595	0.782844532	0.994088204	0.956079211	-0.099150185	0.451765636	0.404767442	5.021539006	0.244414199	2.622616428	0.409570392	0.442420816	10.04307801	2.07250889	0.398105007
zg0035	0	1	0	50	-621.7511001	2784	350	23	57	572050	1.211766229	15.75	3.384480805	79	9.735314286	38.48	37	11	68	7.178300767	40.42806663	0.705974181	1688514.65	0.539722449	153.7181714	4.085934793	1.942806578	0.026704666	0.657724324	0.26497499	0.395995007	0.26497499	0.825723796	0.192608872	0.867512505	0.867512505	0.984413236	0.947005002	-0.15812508	0.487771508	0.26497499	1.996371842	0.436836072	1.829878132	0.445014502	0.641337031	3.992743684	1.564903142	0.230674828
zg0036	0	1	0	57	-485.1504183	2800	1282	8	35	755124	1.179323864	14	3.668182563	70	8.843879371	21.46645866	21	-9	79	6.060796664	24.26974002	0.361123796	2575159.962	0.492262967	128.2114335	5.737974398	1.20833072	0.167439676	0.662761607	0.478038495	0.158198716	0.453612343	1.061952523	0.269325749	0.777264854	0.775636443	0.972311138	0.910091736	-0.032568843	0.223271094	0.432239461	2.385730278	0.255631093	2.221056933	0.206908245	0.375456199	4.771460556	1.698033568	0.285200025
zg0037	0	1	1	48	-579.878843	2553	192	7	47.9	202488	1.487038015	21	2.970610618	58	12.72569444	28.41666667	31	-24	82	9.060361399	32.47499038	-0.576153165	662207.6887	0.419650608	247.1180556	7.669228281	2.319623872	-0.201044165	0.817324217	0.596509466	0.124999391	0.521344934	1.160355125	0.316382991	0.751854955	0.746843986	0.966237641	0.898236498	-0.077617682	0.388395413	0.455575968	2.758252438	0.246705855	2.462473337	0.322529065	0.41167169	5.516504876	1.806901904	0.353458421
zg0038	0	1	0	56	-507.4961235	3071	968	24	63	2231241	1.530249656	19	3.764224593	86	12.14782759	45.36466942	47	-21	107	8.166037761	48.0104263	-0.621160028	7143334.948	0.395861792	247.0478013	11.59218556	4.198285931	-0.572572987	1.100794313	0.664084524	0.23485375	0.562739447	1.208665796	0.337025596	0.735032606	0.728764784	0.975330604	0.908588176	-0.067335119	0.351139815	0.478676271	3.388559422	0.187128805	2.77956324	0.297538682	0.249193679	6.777118844	2.052936873	0.441219709
zg0039	0	1	0	33	-566.1565687	3071	686	36	69	2021549	1.335016134	19	3.100428581	97	10.69477004	52.60204082	52	12	85	7.550445581	54.28502953	0.188959656	5539209.597	0.442018207	179.8897334	7.111134236	1.946823557	-0.02296356	0.790909148	0.666350236	0.087374031	0.551342841	1.202644375	0.34097493	0.743496479	0.735829319	0.96283247	0.893565012	-0.074811137	0.353070256	0.45071137	2.660646465	0.217486022	2.526201475	0.338772526	0.327669824	5.32129293	1.812626498	0.364314846
zg0040	0	1	0	64	-559.5169847	3051	473	18	60	866941	1.634470297	20	6.558800255	81	13.45188152	38.75052854	39	-67	148	8.832840777	42.81187028	-0.987243141	3067258.847	0.403868073	331.2527746	25.94803805	8.120868938	-1.033773192	1.284396088	1.003047497	0.13241792	0.663577437	1.441859722	0.545770304	0.715811402	0.70119666	0.981190865	0.921441749	-0.065062235	0.388196942	0.444614497	5.08690127	0.194695447	3.023413609	0.314188813	0.370284112	10.17380254	2.132476894	0.571860896
zg0041	0	1	0	45	-575.6571027	2299	222	-8.8	39.9	172716	1.777423316	23	7.10871427	57	16.44298352	15.44144144	19	-90	147	9.829028926	27.89265136	-1.664320134	506652.2238	0.355855856	539.5618862	24.85790521	18.46761933	-3.022659081	1.751684155	2.312191885	-0.068169255	1.03050656	1.78336357	1.104963317	0.632813323	0.600420872	0.960665196	0.886448743	-0.16586733	0.655547674	0.440946403	4.998197073	0.142484512	3.31811645	0.56756744	0.253878698	9.996394147	2.200371526	1.01596901
zg0042	0	1	1	65	-597.1206996	2314	6655	-9	27	1885266	1.374871481	18	3.408531664	65	11.14041196	9.026596544	9	-61	126	7.866973192	16.83109176	-0.059845873	8462495.812	0.466805015	201.8062047	15.10126262	2.672437551	-0.011764774	0.884869667	0.64855483	0.152173823	0.535596557	1.238606062	0.356888698	0.75056001	0.743497549	0.982964853	0.925481028	-0.029401513	0.205083429	0.441178919	3.878417162	0.232807433	2.670345929	0.172028068	0.419761394	7.756834325	1.935249668	0.383356124
zg0043	0	1	1	68	-630.532138	1519	766	-11	27	225959	1.476994224	19.75	3.215610524	46	11.98825065	8.003916449	8.5	-42	88	8.350635205	17.17514599	-0.206207245	679267.3498	0.426190785	230.9229612	8.104494896	3.006899067	-0.230370392	0.992471594	0.823089383	0.094257177	0.636147983	1.340678834	0.412959668	0.711901796	0.700620148	0.955182085	0.878866799	-0.025179129	0.237450572	0.483729207	2.839365726	0.187433341	2.898414435	0.180270796	0.351595823	5.678731452	2.01864269	0.453890244
zg0044	0	1	0	53	-574.8104359	3071	3773	23	47	5125100	0.977701839	12	6.056157345	87	8.103425731	35.07500663	35	-21	108	5.049149367	36.85596351	-0.343112887	11492178.08	0.659316208	128.1059563	8.900182586	1.929333295	-0.015817461	0.497226811	0.229728467	0.339638706	0.211718978	0.764779942	0.182120606	0.896894398	0.89594146	0.991340993	0.965124609	-0.160856832	0.433976909	0.198300015	2.972014384	0.557752424	1.538955839	0.461466547	0.738051952	5.944028769	1.287338732	0.18173882
zg0045	0	1	1	68	-443.364145	3071	2520	-10	18	423155	1.076427833	14	5.054791708	33	9.047329302	4.759920635	7	-56	89	5.917358239	12.9583429	-1.087566218	745893.335	0.577340955	145.2618063	14.45607316	1.767462808	-0.522468426	0.596673442	0.358033651	0.235699146	0.322875668	0.962663872	0.247376852	0.844327947	0.842077964	0.986521903	0.947017778	-0.08668379	0.289146084	0.292999104	3.794198924	0.420638074	1.857208768	0.260409019	0.617740684	7.588397848	1.485091268	0.238676773
zg0046	0	1	1	32	-698.9207041	3071	1041	45	75	3835679	1.131916785	14	3.339238329	97	8.856058194	59.63784822	60	15	82	6.383272411	60.70098838	-0.011357248	16142893.68	0.564364421	127.9370497	8.686753181	1.571797485	-0.138709838	0.642882002	0.40934115	0.220372373	0.3709945	1.031443837	0.26952215	0.820695567	0.818337415	0.976648204	0.92705666	-0.056056379	0.305470245	0.339313932	2.937361651	0.358627227	2.12669465	0.276486188	0.570624715	5.874723302	1.663237597	0.263055788
zg0047	0	1	1	62	-612.7772996	3071	2162	31	57	4377451	1.112762222	13	4.315644792	86	8.395795341	43.68501388	44	-24	110	5.854621776	44.99692147	-0.043921854	13292209.18	0.543817567	116.3425044	10.49626291	1.386791509	0.299024801	0.628584822	0.350519045	0.279827877	0.331175166	0.959994922	0.238690277	0.837587913	0.836346805	0.986678964	0.945261244	-0.075446731	0.344181603	0.314707173	3.229040004	0.365007733	1.978050325	0.331437953	0.561115796	6.458080009	1.592415984	0.244775967
zg0048	0	1	0	61	-520.9877912	3002	659	1	38	410772	1.408115964	19	3.244660535	62	11.49191422	20.27314112	21	-31	93	7.97721748	24.9665026	-0.414327646	1074601.953	0.423285845	212.3260009	11.37858081	2.040996384	-0.180120386	0.813549068	0.820140193	0.002696827	0.642471019	1.281440085	0.379104816	0.706577684	0.696466083	0.970122482	0.897020325	-0.065086995	0.367536919	0.503535265	3.373428242	0.197053838	2.690437919	0.306323999	0.265780333	6.746856485	1.840718706	0.408422315
zg0049	0	1	0	66	-446.9393043	4999	4312	-6	13	297381	0.910573636	9	3.492163673	30	6.010371991	3.093923933	3	-27	57	4.174264102	8.304571578	-0.03868399	818241.3076	0.585123795	59.39354379	7.54671021	0.60196882	-0.258077474	0.46977987	0.336125381	0.162616318	0.333547061	0.918026783	0.221570855	0.833656189	0.833484301	0.980273419	0.933376532	-0.041709482	0.191131157	0.331291032	2.741023079	0.387114756	1.711432212	0.166216916	0.567000974	5.482046158	1.366634779	0.201476313
zg0050	0	1	1	54	-588.3670813	3071	578	9	42	450010	1.42629203	16.75	4.881552685	55	10.81982974	23.73356401	24	-42	97	7.013630754	27.90275997	-0.801731705	1272253.652	0.426431676	215.281953	12.05099045	3.757736644	-0.317788204	1.040766325	0.622470001	0.246338713	0.499152235	1.194258604	0.36098313	0.768743897	0.762755659	0.977341179	0.919584602	-0.098870895	0.411502192	0.412338125	3.456336129	0.208410649	2.628611246	0.384296795	0.277401046	6.912672258	2.00211636	0.415809082
zg0051	0	1	0	28	-460.2880095	3070	1246	-16	20	236678	1.247534477	18	2.65142476	37	10.75482894	3.260032103	5	-35	72	7.82698822	13.78224368	-0.357295682	565163.7053	0.488931515	179.3224315	7.691638218	2.631612423	-0.5612131	0.906594841	0.331581867	0.458004402	0.308766223	0.933008585	0.232555	0.849419496	0.847898453	0.980897813	0.939007277	-0.169084296	0.543404043	0.288802535	2.747094095	0.33798873	2.16864795	0.498594235	0.537454969	5.494188191	1.797519703	0.309544177
zg0052	0	1	0	55	-594.4088498	1489	620	34	61.1	1496901	1.175436625	14	3.737538288	89	8.638485952	47.85645161	48	9	80	5.936781128	49.13610131	0.036775589	4221031.954	0.480577523	124.1164906	5.899614766	1.237992657	0.054061526	0.696696865	0.493343051	0.171985208	0.464416045	1.069382912	0.27329462	0.772613145	0.770684678	0.971490297	0.908081025	-0.039082418	0.248731557	0.439104915	2.418390351	0.240576286	2.280437865	0.224012299	0.333498375	4.836780702	1.743312491	0.297509979
zg0053	0	1	1	58	-602.7343298	1312	384	20	50.7	563233	1.169063508	16	3.58893814	70	9.655639648	36.20572917	37	-8	78	6.587429761	38.29820628	-0.38635648	2938263.56	0.560234918	155.8977797	9.106482653	1.216063763	-0.060452935	0.531640605	0.481668728	0.042744369	0.411195	1.112369782	0.311585527	0.806148121	0.801449872	0.972910199	0.920110124	-0.028657698	0.21635203	0.349530489	3.01559174	0.369040142	2.103813801	0.176913997	0.581095513	6.03118348	1.541972325	0.253327333
zg0054	0	1	0	71	-513.7892406	3071	1419	9.8	43	1208897	1.33012668	16	3.562522742	77	10.20468414	26.05144468	26	-23	100	7.03494109	29.18794049	0.113110417	2833352.344	0.443885733	173.2581004	6.707367479	2.450145277	0.10498172	0.927443658	0.517204403	0.286022617	0.475495414	1.084123182	0.280064672	0.769058924	0.766423192	0.980458954	0.921733488	-0.076510393	0.361500652	0.440368236	2.569973839	0.218017395	2.514190424	0.291902584	0.291261006	5.139947679	1.947385804	0.361162015
zg0055	0	1	1	67	-471.950601	3071	1735	-1	53	2265948	1.85503938	25	3.543965831	85	16.74463404	28.99596542	32	-50	135	11.29589864	36.13892503	-0.670884109	4153396.66	0.337327276	465.2558915	14.68750253	11.08145587	-1.022993553	1.559204454	0.946922653	0.180264109	0.661591778	1.387101997	0.472419251	0.712506275	0.697644202	0.975896334	0.910376423	-0.10711139	0.399144421	0.451440162	3.811517735	0.168819554	3.147008058	0.34271861	0.335012883	7.623035469	2.237399983	0.626531777
zg0056	0	1	0	62	-478.0736466	2945	610	-7	29	195134	1.389589677	20	2.871012352	52	11.45632894	10.86885246	11	-34	86	8.336880528	17.88551937	-0.036458989	466411.826	0.454259608	201.7598495	8.797005242	2.665949314	-0.069245263	0.925279022	0.727058839	0.124885462	0.58699349	1.271703351	0.371873973	0.729639099	0.72050979	0.973178869	0.905487757	-0.040798287	0.285575031	0.466404353	2.957561615	0.207277535	2.760040527	0.227885929	0.384308843	5.915123229	1.963311957	0.413084465
zg0057	0	1	0	49	-538.6846672	3071	283	17	53	399121	1.339764558	18	2.790234618	73	10.94727116	34.99293286	35	-9	82	7.924486566	37.55424816	-0.085263893	1217030.988	0.465169998	185.8162045	8.733395442	1.693552429	0.073023161	0.710185636	0.652297155	0.035934894	0.528549183	1.227597599	0.360177827	0.756206557	0.748100205	0.963849836	0.898398694	-0.063746826	0.353221462	0.421625111	2.952492716	0.262241367	2.453746152	0.275792808	0.457635742	5.904985432	1.734383026	0.340620698
zg0058	0	1	1	68	-661.6127376	3071	40419	-15	29	13692057	1.604823109	22	3.153510369	83	13.42643478	7.165565699	7	-72	155	9.583660076	18.40524348	-0.023368248	41160419.69	0.386617449	287.4076557	14.60961206	4.547646865	-0.036005169	1.213451885	0.946399154	0.123590439	0.695449189	1.422484073	0.460459578	0.691621767	0.677313824	0.981755976	0.916470184	-0.011731861	0.155424106	0.498879412	3.813507531	0.152817835	3.185923173	0.127255737	0.289840424	7.627015061	2.182891066	0.53996276
zg0059	0	1	0	64	-579.5733811	4778	2759	24	44	3321190	0.698581531	10	10.48121745	57	6.450933194	33.57158391	34	-36	93	4.440602167	34.69532904	-1.315856941	7759967.327	0.757372787	76.71461116	15.38203937	1.151730557	-0.33116363	0.318109383	0.206427933	0.208747283	0.189191879	0.7205105	0.169736428	0.907930906	0.907127666	0.992244243	0.9688537	-0.067234311	0.24308707	0.177376504	3.918431049	0.635463134	1.233482144	0.305883463	0.790125512	7.836862098	1.03227762	0.131134329
zg0060	0	1	1	60	-671.5189763	3064	1269	-7	29	547009	1.464386069	17	6.249155527	92	12.27286925	10.97793538	8	-31	123	7.205775892	20.76186797	1.508180539	1644392.805	0.464266708	310.5400963	8.663862113	16.44852878	2.986493211	1.406310035	0.463689555	0.492613116	0.432099022	1.070926403	0.275328513	0.789215578	0.787109542	0.98759592	0.938835685	-0.174979108	0.60359668	0.404457306	2.903001744	0.287196769	2.421927822	0.795572665	0.478870715	5.806003489	1.911385411	0.467499897
zg0061	0	1	1	49	-564.9307444	2989	8435	-15	22	1901860	1.417338282	20	3.008904022	61	11.54117462	3.957794902	4	-47	108	8.220818787	15.01573962	0.006574036	4885857.039	0.431668665	209.8082958	7.199839291	2.632118769	-0.023200157	0.940914044	0.726293063	0.12879273	0.593069141	1.280255063	0.371998051	0.724957395	0.716782767	0.973222557	0.904276055	-0.015675425	0.163227686	0.483187307	2.673234171	0.190018352	2.808057336	0.135169041	0.311627296	5.346468342	1.995812474	0.416801777
zg0062	0	1	0	71	-467.5942664	3071	1911	2	33	852709	1.222182279	17	2.905153346	71	9.858592779	17.23547881	17	-22	93	7.103984335	21.12370432	0.05158538	1707343.673	0.500688542	149.1491547	5.031846469	1.783871774	0.07611078	0.773056819	0.446683635	0.264630885	0.42452868	1.033288229	0.26044221	0.791428152	0.789951155	0.974115462	0.915832762	-0.066986492	0.327215869	0.405143095	2.224888301	0.274455475	2.298545251	0.293324441	0.451286546	4.449776602	1.811800619	0.304935114
zg0063	0	1	0	51	-578.9768785	2686	992	31	68.9	2695810	1.389317558	21	2.65153513	91	11.76381617	50.09475806	50	6	85	8.646090509	52.13012951	-0.078964499	6700909.71	0.429776925	208.0656177	6.434942008	2.487743523	-0.052762423	0.967304305	0.57333704	0.253096513	0.5042089	1.147774515	0.309229237	0.759097004	0.754808364	0.967575493	0.901425931	-0.064553764	0.332011414	0.446743082	2.517220867	0.206277771	2.624458422	0.262562462	0.276512754	5.034441734	1.982772768	0.385160336
zg0064	0	1	0	52	-631.129445	2920	1240	37	71.1	3882239	1.349322326	19	2.965678465	93	10.9080372	54.26370968	54	3	90	7.726658411	55.95389087	-0.128078696	10357514.62	0.454210458	186.2877153	7.186500401	2.060298501	-0.091967482	0.835781323	0.61660327	0.148122793	0.532561545	1.195316657	0.329255354	0.74750984	0.7421234	0.965267285	0.896264357	-0.029151323	0.226637036	0.461068262	2.670513755	0.220421153	2.585728272	0.17575297	0.358262774	5.341027511	1.894227535	0.363096148
zg0065	0	1	0	65	-570.075117	3071	5332	-21	20	1418758	1.565161506	21.25	3.274417347	70	12.83383346	-0.744186047	-1	-52	122	8.920228581	16.31207056	0.21467602	2964793.114	0.390925094	265.529833	12.30784604	4.663880467	0.297195182	1.203595756	0.767229234	0.218158903	0.601005925	1.306783018	0.396126961	0.725888284	0.716111655	0.980038138	0.917047517	-0.04753739	0.275256705	0.467903408	3.492669776	0.169453628	2.989524216	0.234021567	0.254965661	6.985339552	2.152966075	0.492706247
zg0066	0	1	0	71	-564.5464097	1482	14216	-9	17	1690805	1.066386661	14	2.981428327	43	8.153179478	3.774127743	4	-35	78	5.778518714	10.90581319	-0.023046277	3728047.523	0.527640869	104.6927212	7.288153286	0.851571973	-0.146302412	0.568296875	0.452992036	0.112093428	0.431803295	1.048006807	0.264849566	0.787615525	0.786217227	0.973730958	0.914344	-0.016450928	0.137461228	0.413398053	2.694306481	0.293676802	2.088578584	0.114470968	0.451128132	5.388612962	1.593080411	0.255322228
zg0067	0	1	0	48	-694.4387777	3071	551	30	62	1279713	1.273939401	15	3.176717965	82	9.773129865	46.57168784	47	6	76	6.966351378	48.1926149	-0.155687298	3847013.211	0.457017599	153.6060224	5.782053303	1.412407294	-0.063436887	0.698083887	0.633545804	0.047101755	0.565910452	1.163217609	0.307419159	0.728317332	0.723808309	0.963926165	0.889072421	-0.027566695	0.236154326	0.50672952	2.40118606	0.218838203	2.461851457	0.196486036	0.290488243	4.802372119	1.759667008	0.332907423
zg0068	0	1	0	38	-598.7105482	3071	20469	-129	-80	237275224	1.809476031	26	6.470514036	59	15.95162287	-105.5753579	-108	-173	232	10.8018372	107.6658276	1.00421965	434916477.7	0.34977528	445.7742445	11.2654448	38.50754887	3.867682004	2.372275706	0.726946419	0.529928227	0.540457256	1.270641003	0.415568962	0.756228105	0.747902067	0.992981457	0.952208582	-0.162588802	0.606254803	0.417330818	3.29455244	0.160036404	3.290506108	0.571329908	0.314550412	6.58910488	2.543740711	0.774805531
zg0069	0	1	0	57	-500.7979125	3071	330	-6	27	94919	1.3033724	20	2.48076866	44	10.89669421	10.92424242	12	-24	68	8.330530185	16.95975629	-0.15342801	158623.1824	0.472561983	168.2942608	4.127597551	2.172602389	0.26802827	0.787999095	0.490236426	0.213895622	0.396836504	1.093429381	0.320464601	0.817148401	0.81092174	0.955287123	0.90546087	-0.170029468	0.553309277	0.315111573	2.012661226	0.319059858	2.227198297	0.469592959	0.526210849	4.025322452	1.66974132	0.31955888
zg0070	0	1	0	29	-492.2261478	3071	4710	16	64	9021938	1.703006534	25	3.061829001	100	14.6348015	39.70106157	40	-36	136	10.379704	43.76626298	-0.008775876	18175930.05	0.36008132	339.3114851	16.84292671	7.335246872	-0.004998602	1.520025574	0.829406051	0.289664353	0.638463219	1.338437169	0.410660268	0.71123258	0.6998515	0.983906192	0.922798473	-0.060273232	0.349618594	0.48415046	4.082891107	0.149132201	3.224056774	0.293468118	0.293658708	8.165782214	2.332938938	0.587357906
zg0071	0	1	0	62	-535.6754638	3070	4016	-7	52	4186612	2.029175261	31	3.276225398	114	18.70700267	21.91633466	21	-64	178	13.04107311	32.28750637	0.146929078	8748805.949	0.288822424	562.1573427	19.01442034	24.07897093	1.025455759	2.752582631	0.897646931	0.50431013	0.670605431	1.378518565	0.436670882	0.700248483	0.687396604	0.98656286	0.92795538	-0.125183951	0.592130737	0.493528964	4.306691216	0.106875499	3.701997159	0.513608348	0.20704127	8.613382432	2.758907808	0.912557391
zg0072	0	1	0	31	-528.7129897	3071	58564	-6	41	37653248	1.715003986	24	3.256120711	136	14.62830446	17.34727819	17	-66	202	10.29376548	25.35629854	0.1395542	78684377.75	0.35910577	342.0138149	17.98677053	8.36460959	0.263441484	1.615948481	0.853782489	0.307238295	0.650427519	1.361710926	0.423899257	0.706846939	0.695062627	0.989798984	0.936771652	-0.053965885	0.364213171	0.489377548	4.218556649	0.141753911	3.302404689	0.334934026	0.273622428	8.437113297	2.383345226	0.617432743
zg0073	0	1	1	66	-605.2593225	3071	33515	-3	31	12163934	1.311412181	17	3.460502567	74	10.55379514	13.46561241	13	-44	118	7.397062606	19.05098415	0.186818179	24656949.04	0.498160593	181.6172794	9.488981537	3.38514774	0.189782862	0.960364573	0.451907387	0.359007368	0.409239548	1.068555326	0.279922982	0.802393543	0.79964701	0.982971689	0.93280231	-0.093008441	0.424650937	0.372830644	3.059716092	0.281902105	2.470743344	0.371145055	0.490057731	6.119432184	1.95704264	0.35306799
zg0074	0	1	1	59	-532.9740191	2916	414	28	64	946899	1.479293541	17	5.429943387	86	11.54100446	45.24396135	45	-30	116	7.535228943	47.82463437	-0.69889467	2288936.456	0.427302854	240.1796133	18.89536137	3.985459402	-0.190787273	0.996752911	0.740510829	0.140855126	0.573453816	1.28857043	0.400731526	0.738768607	0.729867954	0.980853296	0.920945671	-0.060984437	0.320647877	0.448668404	4.339488318	0.205312666	2.745714654	0.269889213	0.337656937	8.678976636	1.982746033	0.434315935
zg0075	0	1	0	61	-581.4287312	3071	1805	-4	24	402091	1.064168028	15	3.081044187	51	8.672092449	10.22880886	10	-30	81	6.361751658	14.92531731	0.031482401	1016148.551	0.592628663	118.1365662	8.675094727	1.237159694	-0.039033432	0.565518479	0.399549707	0.17028469	0.372410651	1.018928251	0.259364334	0.818302648	0.81650858	0.984850714	0.93857664	-0.032974898	0.221070827	0.348807554	2.938294368	0.375671911	2.041758541	0.18090063	0.584531015	5.876588737	1.591967701	0.241267046
zg0076	0	1	0	49	-546.0892211	3071	4474	-15	19	815638	1.318798415	18	2.811270764	50	10.78622425	1.949038891	2	-46	96	7.873350381	13.50208183	0.063413175	1704447.077	0.44750587	178.5074611	6.878371954	2.089574534	-0.017239918	0.871071631	0.554944569	0.220325847	0.494056296	1.14576893	0.306489938	0.763013639	0.75906068	0.979154825	0.919099415	-0.041825715	0.269328993	0.441782611	2.607538374	0.216241488	2.54603868	0.22560532	0.322760644	5.215076747	1.919767937	0.35650405
zg0077	0	1	1	49	-546.4712837	3071	576	-20	21	143999	1.485145063	23	2.783703925	44	12.78357687	1.217013889	1	-45	89	9.257197591	15.8113334	-0.020939711	344188.2836	0.406448929	248.5171411	6.698415134	3.267667422	-0.217742561	1.050343537	0.766923872	0.158267526	0.604814807	1.291783048	0.386789167	0.723399963	0.713803503	0.958055268	0.884302296	-0.05097378	0.30664202	0.474404813	2.574349588	0.1801779	2.874385603	0.246988414	0.2760539	5.148699176	2.046440836	0.454316852
zg0078	0	1	0	53	-548.9511717	3071	4004	14	53	5429111	1.453691063	19	3.125829175	81	11.76839918	33.64010989	34	-17	98	8.250237786	36.82284384	-0.110646072	11208580.09	0.439865579	224.2648348	8.316675228	4.364902273	-0.157182887	1.129022108	0.551385734	0.341444162	0.483805509	1.14707579	0.310416829	0.769186137	0.764855268	0.979354152	0.920962339	-0.082714262	0.407806263	0.426320675	2.858699381	0.223242267	2.720853992	0.351263577	0.40781549	5.717398761	2.098097261	0.42010196
zg0079	0	1	0	59	-475.483853	3071	393	2	36.8	236070	1.4345522	17	4.374930331	58	11.00800912	19.60814249	21	-36	94	7.085703413	24.50891721	-0.740767273	458197.0076	0.431203828	216.2077708	11.15468368	4.730478118	-0.665235805	1.070780029	0.808721915	0.146429054	0.627733565	1.28245598	0.387002507	0.714675445	0.704232053	0.970554266	0.899571093	-0.079560314	0.380918326	0.484692347	3.329972966	0.191404009	2.804277933	0.312903226	0.281930938	6.659945932	2.00622868	0.469875486
zg0080	5	1	1	43	-508.0252775	1469	2265	-45	24	1767939	2.118166094	39	2.909714087	47	22.20607712	-6.882560706	-1	-97	144	16.29833171	27.9382716	-0.660457541	5690378.308	0.26986984	733.177378	19.02881929	41.96737749	-3.681066704	3.882116273	1.137882514	0.549137162	0.69905806	1.450146477	0.568088453	0.714123825	0.694015742	0.971780382	0.907507679	-0.211009553	0.668646065	0.402287762	4.282814307	0.111651247	3.774066975	0.594816084	0.246077602	8.565628614	2.875702719	1.254999697
zg0081	1	1	1	73	-588.7319641	3071	12102	37	110	84151700	2.268519474	35	4.098318476	250	22.63163796	78.05916377	83	-105	355	15.07119521	83.38786846	-0.611748338	202278480.4	0.255843181	860.3035563	75.96103717	78.7415647	-5.742738145	4.580981915	1.160852168	0.594469969	0.736271653	1.488984335	0.579634304	0.690024874	0.672522022	0.99555942	0.958015819	-0.179887067	0.687676667	0.471263033	8.666365556	0.092767876	4.094374065	0.64125699	0.214857073	17.33273111	3.049372524	1.435458521
zg0082	5	1	1	66	-619.9271567	3068	2926	47	92	15565624	1.647265095	23	3.346562358	129	13.65790805	70.80519481	72	-3	132	9.44615952	72.93669949	-0.375926494	37626741.85	0.369087293	306.3865212	18.75966181	6.903264501	-0.474593253	1.455272249	0.635677777	0.378771105	0.507934404	1.196238994	0.353522634	0.765976705	0.758807136	0.987636235	0.938237525	-0.134747903	0.467375596	0.408877361	4.30741178	0.181683842	2.915190996	0.390278744	0.288030114	8.614823561	2.235274104	0.522737507
zg0083	4	1	0	56	-445.9251685	2594	586	46	87	2738517	1.500782219	21	3.440439443	111	12.76465655	66.38395904	67	8	103	8.828722249	68.36107958	-0.355636328	7374201.657	0.419702035	266.407183	9.649368749	3.547538981	-0.438363557	0.979940606	0.926225294	0.034552955	0.68374717	1.378375659	0.440733143	0.697249667	0.682374227	0.966479359	0.891723301	-0.064341881	0.405469539	0.483759957	3.103614473	0.186909577	2.901952624	0.335807876	0.342734036	6.207228946	1.967808189	0.476541475
zg0084	4	1	0	53	-522.8809158	3071	1178	-8	47	1106850	1.898247405	26	3.903139474	96	16.8592965	21.38539898	23	-69	165	11.46367142	30.65291207	-0.361583062	3396614.692	0.320173757	482.2657291	19.63401237	13.51275044	-0.819887881	1.952001388	0.965032136	0.328440341	0.688368389	1.395155557	0.461979581	0.69923881	0.683363464	0.981455627	0.917703858	-0.104773679	0.469188105	0.470835621	4.403047086	0.129129287	3.408474614	0.367726255	0.215374479	8.806094172	2.477080368	0.729258381
zg0085	4	1	1	66	-572.053825	3071	1451	20	48	1920616	1.073596255	14	4.798965475	76	9.320714676	34.13507926	36	-14	90	6.014302551	36.38199962	-0.82716059	4642699.993	0.61649016	158.4462608	8.39026233	2.232448114	-0.439397351	0.599453934	0.397157648	0.189157866	0.3293464	0.998821858	0.280046241	0.846528404	0.842107925	0.985277835	0.946716325	-0.095823599	0.296160731	0.270958562	2.887835626	0.449905292	1.894739479	0.276243537	0.652837395	5.775671251	1.481264388	0.249152895
zg0086	2	1	0	63	-547.6332014	3071	8076	69	110	66404126	1.543563479	21	3.348597141	152	12.76398815	89.19960376	89	28	124	8.836367375	90.67746645	-0.064260124	171522376.2	0.412739052	265.8336105	9.681426552	5.16748534	0.043270518	1.254347083	0.602216755	0.343833491	0.498016388	1.181057113	0.337045423	0.767886663	0.761404863	0.984182783	0.930692817	-0.10696575	0.41079818	0.411248524	3.085187319	0.20972259	2.820797407	0.354414748	0.392193565	6.170374638	2.151650514	0.464140959
zg0087	4	1	1	52	-526.9468273	3069	1941	59	90	11093160	1.276079272	16	4.889086284	113	9.7567717	74.51107676	75	4	109	6.683718025	75.59879459	-0.72723992	38234420.26	0.459595948	163.2771828	12.66011773	2.063510619	-0.304659311	0.776600757	0.566323811	0.152212356	0.496137163	1.134481651	0.306262086	0.763114216	0.758950083	0.978846254	0.918944799	-0.06003924	0.249472561	0.439587514	3.550669081	0.236081832	2.399288605	0.220996377	0.329415493	7.101338163	1.788160988	0.335731142
zg0088	3	1	0	51	-533.8767203	3047	2245	49	78	9476901	1.161170367	14	4.282423938	113	9.305671301	63.82048998	64	10	103	6.338623423	64.97181503	-0.227526123	22908487.8	0.565996994	148.2818073	9.230660938	2.389097211	-0.137913725	0.725235656	0.422620927	0.263343575	0.384586445	1.040107792	0.270317046	0.813995429	0.811510226	0.984054809	0.93680424	-0.067817803	0.325271215	0.35178255	3.025690881	0.35139718	2.204225424	0.30554487	0.563472366	6.051381763	1.738835044	0.286964146
zg0089	4	1	0	57	-621.0228548	3071	3880	22.9	75	21003882	2.059169812	26.25	65.82148159	727	22.61654639	53.85	48	-35	762	11.29460711	73.57561858	6.747919309	85139579.9	0.318995244	2513.549149	25.23320567	9242.051755	305.9664628	14.45981537	5.625196189	0.458271389	1.113282743	1.849252	4.337161854	0.647492335	0.625271675	0.995377994	0.969265991	-0.086289634	0.524577439	0.482635834	4.798010609	0.110837644	3.984507917	0.555487403	0.181286474	9.596021219	2.80902451	5.02125289
zg0090	1	1	1	70	-544.7530153	3070	15181	20	65	31710342	1.656393272	24	3.017582784	118	14.13448137	42.14281009	42	-23	141	10.09967617	45.70358556	0.013078461	95326143.12	0.370823428	312.8012903	10.49351471	6.42972906	-0.021870744	1.466332423	0.826486109	0.278150375	0.642299317	1.345146472	0.409657739	0.708346404	0.697255605	0.978501661	0.911474326	-0.043457968	0.331870383	0.492391237	3.214580578	0.146997796	3.219210356	0.279007589	0.27503917	6.429161156	2.317291613	0.573204633
zg0091	4	1	0	59	-544.8127518	3071	2527	76	133	28874609	2.018261995	31	5.636059246	269	18.5615885	104.0755837	103	11	258	12.65029502	106.8945184	0.711172413	60339565.98	0.296853969	594.7109472	23.05417159	39.57483997	3.214947354	2.938955193	1.295265241	0.393413872	0.783306087	1.540438741	0.643257695	0.675293791	0.656319218	0.989824658	0.937764115	-0.103931775	0.499130966	0.486515248	4.758422855	0.10450928	3.830857584	0.427418693	0.18891434	9.516845709	2.758615267	1.058555109
zg0092	3	1	0	43	-588.9056358	3057	6163	47	89	29805067	1.593796951	22	3.241557405	135	13.28047189	67.49716047	68	-7	142	9.383441346	69.54228674	-0.107364726	70838539.01	0.386669659	280.2629726	18.22125303	4.934031022	-0.126065362	1.25706965	0.821841117	0.208744514	0.642413692	1.335084169	0.402912247	0.707581967	0.696729411	0.984020096	0.922152977	-0.032870547	0.256182092	0.495906787	4.255831375	0.157842561	3.095654833	0.213360259	0.275703069	8.51166275	2.202440067	0.519727692
zg0093	2	1	0	61	-579.9917255	2777	15584	45	78	61334355	1.322543386	18	3.500232111	119	10.62357542	61.27226643	61	-22	141	7.392235482	62.73536535	-0.079108014	228548525.4	0.488556724	181.4354321	15.88775473	3.125522681	-0.064007563	0.95474361	0.478854873	0.331367781	0.440324135	1.08668942	0.282517983	0.786209045	0.783691006	0.987218017	0.937782188	-0.072815166	0.393702989	0.40708836	3.97099127	0.259282073	2.520700243	0.372824691	0.460433786	7.941982541	1.983672297	0.358399621
zg0094	4	1	0	53	-567.6730593	3071	10388	11	68	21404815	1.941316148	30	3.143557251	120	17.73953913	39.55111667	40	-61	181	12.61216798	45.39309228	-0.203784728	52617530.1	0.304698621	496.2419963	26.14872652	16.89386472	-0.518410507	2.299464997	1.03656001	0.376706464	0.734424336	1.454363275	0.486666959	0.679377333	0.662858356	0.984576538	0.921660154	-0.072690743	0.448510802	0.504622306	5.08260402	0.106907144	3.68680702	0.383332503	0.213601803	10.16520804	2.635454534	0.834006252
zg0095	3	1	1	29	-535.8801678	3051	12359	38	87	54506118	1.754153493	26	3.29778003	165	15.19926532	63.58799256	65	-5	170	10.81280735	66.40961461	-0.139483712	140789728.6	0.345470347	366.8041151	16.80919854	12.27885813	-0.690828987	1.999337118	0.761683566	0.449605149	0.611229213	1.297916228	0.382915784	0.718430318	0.709393121	0.988517114	0.933731574	-0.102869838	0.536321328	0.489052857	4.061991662	0.131277282	3.362908375	0.474184042	0.24925834	8.123983324	2.527825504	0.690255171
zg0096	3	1	0	54	-463.9463988	3070	1263	27	76	3853388	1.758148704	26	2.958022692	113	15.35543131	51.82422803	52	-15	128	11.19373923	55.23567874	-0.077242794	8798831.898	0.345975254	365.2295951	13.40385971	6.964639194	-0.16213404	1.524612042	1.073757893	0.171740861	0.751140344	1.473156242	0.501592913	0.673829421	0.656473496	0.972643067	0.898239522	-0.032069874	0.282057708	0.508593532	3.645606196	0.12820563	3.411943271	0.209953048	0.226349714	7.291212392	2.338192297	0.649592484
zg0097	4	1	1	52	-557.637228	2871	6513	64	97	43204999	1.342277319	17	3.525205014	131	10.57960155	80.32995547	80	9	122	7.336839301	81.44725663	-0.08747349	112815177.2	0.461147058	180.7538655	14.05532986	2.717187825	-0.067648734	0.915578953	0.549838964	0.249005464	0.495022827	1.140682426	0.302429923	0.761526096	0.7579702	0.98536917	0.930256622	-0.043754859	0.305211819	0.447989114	3.73682768	0.225942527	2.584625892	0.267175199	0.383189105	7.473655361	1.965856395	0.366354479
zg0098	2	1	1	53	-627.5269139	2731	4634	8	74	12954090	2.070809563	36	4.153693197	121	21.11016992	45.75053949	52	-86	207	14.89688103	52.87196365	-0.914127886	38941977.9	0.291563231	702.3326767	41.60781014	45.35474675	-5.604309463	3.390903991	0.930744485	0.562704777	0.658734718	1.414649604	0.48293577	0.711627032	0.697597167	0.98897205	0.936516647	-0.153941994	0.641961653	0.460058236	6.402492956	0.122907537	3.686589624	0.621035815	0.276756818	12.80498591	2.76770269	1.080412119
zg0099	3	1	0	40	-615.4132749	3071	1923	39	77	6913266	1.509408162	19	3.807271363	132	12.23072969	57.84607384	58	-6	138	8.324159168	59.95867011	0.11967793	20782336.06	0.424483812	248.8738626	14.50685056	3.820349969	0.042877334	1.033211726	0.783296923	0.137381224	0.612120696	1.315777352	0.400037129	0.721115613	0.711036852	0.984784042	0.925816721	-0.035652771	0.242595483	0.474980054	3.8005652	0.19388232	2.890438589	0.197965797	0.352864505	7.601130399	2.047433485	0.454127162
zg0100	2	1	1	45	-657.4329737	1498	19684	21	71	57394701	1.724731753	24	3.500043264	124	15.22810176	50.33087787	54	-51	175	10.28762355	53.99819224	-0.478692623	158910220.9	0.371256484	382.6074981	31.01967035	16.42612944	-1.984793308	2.258091138	0.461297873	0.658918864	0.398125667	1.074294766	0.292495497	0.811181713	0.807253019	0.992996925	0.956458812	-0.25815908	0.736478553	0.345524048	5.529055866	0.205176475	2.942086937	0.689938886	0.389601298	11.05811173	2.429066418	0.679847253
zg0101	2	1	1	54	-510.3287539	3070	411843	19	89	1586600605	2.211868676	40	4.429245129	330	22.41070928	55.51347722	57	-43	373	16.39973876	62.06803029	0.307111722	2983712640	0.245696428	770.6942304	23.00475498	72.1691249	2.104262764	4.277638691	0.993374275	0.623183362	0.690612164	1.423720754	0.503444983	0.697102272	0.683249642	0.996194895	0.960320617	-0.183592281	0.72680921	0.489856135	4.70992952	0.082781702	4.015533144	0.668445523	0.162212244	9.41985904	3.035935447	1.317753242
zg0102	4	1	1	58	-567.8718437	3071	15153	45	82	64283443	1.419469983	19	3.176777696	128	11.56205615	63.47990497	63	5	123	8.231968171	65.13287567	-0.085560203	175191411.4	0.447026876	212.5931585	9.380211326	3.066596625	-0.099039553	0.97753507	0.686306953	0.174856711	0.566033247	1.257713131	0.362272754	0.736573147	0.729009876	0.981973352	0.921264116	-0.026102598	0.212158408	0.465092856	3.050799608	0.207367737	2.79065416	0.178917076	0.387029099	6.101599216	2.01886418	0.415960506
zg0103	2	1	0	73	-557.1675914	2950	45584	96	174	865079843	2.371357126	41	2.990116405	264	24.39083373	134.3403607	134	4	260	17.28974981	137.7596023	0.067416351	1807766203	0.224950751	930.3755332	35.59838332	67.14446147	0.753601563	4.764318534	1.525022297	0.515433135	0.904669347	1.643267487	0.668304946	0.63582128	0.608498052	0.987901813	0.928406729	-0.118819346	0.593814825	0.497338533	5.898181659	0.062482677	4.463764458	0.517432002	0.119682038	11.79636332	3.167127103	1.572335208
zg0104	4	1	1	46	-625.2762601	3071	944	31	81	3510346	1.719764845	23.25	3.061944458	111	15.02544168	57.90677966	60	-1	112	10.47738562	60.98021699	-0.299585779	9116596.636	0.365704	365.3917337	15.1573471	8.063309628	-0.571325741	1.622792396	0.827732849	0.318630922	0.631858043	1.327882195	0.409690958	0.715721336	0.703658459	0.97849826	0.913184928	-0.091471499	0.442966107	0.469868994	3.867596792	0.156034757	3.196515248	0.350884771	0.313746388	7.735193583	2.346373482	0.612631311
zg0105	4	1	0	47	-498.541697	3071	33668	33	93	151059637	2.03977058	32	3.356580473	208	18.8850039	62.58551146	62	-43	251	13.19726614	66.98314876	0.161892958	317581127.7	0.285991132	569.7959728	25.53443415	22.44934617	0.547599411	2.593310997	1.314279018	0.326178525	0.841740572	1.584734745	0.594418563	0.64891633	0.625771719	0.989504741	0.932778465	-0.051781546	0.386805341	0.508706654	5.021421158	0.089703165	3.948288038	0.329505864	0.179922465	10.04284232	2.726280589	0.976897504
zg0106	2	1	0	62	-480.646053	3071	2037	17	72	5189862	1.936362418	28	4.639064909	120	17.2409911	45.27638684	47	-85	205	11.93312219	50.47570465	-0.57629217	11578121.55	0.312458352	497.8455543	40.57126002	17.22690723	-1.392832251	2.076994837	1.21267068	0.259108876	0.789904214	1.51568457	0.56133831	0.666086167	0.646228558	0.985796701	0.92466164	-0.067169904	0.356240369	0.501343919	6.352570293	0.111588459	3.631198311	0.321879192	0.17506731	12.70514059	2.529852342	0.822416379
zg0107	2	1	0	36	-540.2916474	3001	11976	40	86	51225207	1.67311705	24	3.009668297	133	14.40593924	62.85763193	63	-16	149	10.19046716	65.40123771	0.018744237	189155580	0.367621585	326.2400019	16.31617082	5.306832787	0.035521765	1.322598756	1.031430327	0.123375426	0.738886631	1.460936061	0.483163039	0.676466687	0.659768257	0.980165044	0.911606266	-0.011582076	0.158635424	0.509500835	4.030306432	0.138345894	3.309534457	0.133405821	0.27358184	8.060612863	2.245261484	0.588507271
zg0108	4	1	0	29	-492.8736612	3071	7893	39	109	53171387	2.199916628	36	3.80384889	163	21.90034875	77.15811479	81	-66	229	15.09707164	82.0763327	-0.744843188	124945984.8	0.260789449	783.1497115	45.32993264	41.46060661	-4.034837257	3.375200975	1.318745929	0.424269809	0.787425847	1.571761602	0.667659045	0.677019284	0.656958475	0.987550773	0.932154441	-0.112866088	0.526124166	0.473694336	6.69428525	0.093997599	3.974456289	0.467431902	0.205262428	13.3885705	2.850221293	1.173486726
zg0109	2	1	1	66	-506.7694453	1555	24522	71	122	247295904	1.862284152	25	102.2031513	797	16.48548136	97.27061414	96	-11	808	10.95263363	100.4223818	5.346123914	659766423.6	0.33291035	623.0823834	29.72932773	427.7059078	14.58457519	2.808619356	1.057077743	0.439277257	0.616595686	1.347010626	0.664927371	0.729951803	0.720617346	0.999062613	0.982186668	-0.127589787	0.574643942	0.459055962	5.412156469	0.135148906	3.450441227	0.515795794	0.239899988	10.82431294	2.617129164	0.966424275
zg0110	3	1	1	71	-511.89921	3071	24574	18	69	56722680	1.793762531	32	2.272184839	122	17.18691584	43.63978188	44	-17	139	13.42117265	48.04414223	0.124521644	133291070.9	0.316643874	403.80904	10.91055524	12.1810226	0.019614703	2.383909706	0.55047884	0.624415699	0.463065161	1.141076894	0.321957825	0.781991815	0.777163102	0.985560653	0.935357511	-0.235296032	0.723474458	0.396122037	3.232929108	0.146097757	3.147769033	0.654575423	0.24009367	6.465858216	2.542547111	0.733597137
zg0111	4	1	0	35	-561.3996743	3068	22583	47	82	102262997	1.378074121	16	4.708330469	115	10.70122411	65.78005579	67	-20	135	7.151849421	67.29277545	-0.849419737	162908702.3	0.460010192	201.301888	17.20892119	4.851799327	-0.530497047	1.087659777	0.426886513	0.428386496	0.390871748	1.024829678	0.264025935	0.810376249	0.808165602	0.988622936	0.944795236	-0.14795575	0.505280119	0.361156462	4.128402843	0.269916166	2.455419853	0.479249351	0.462118969	8.256805685	1.986476365	0.378636572
zg0112	2	1	0	63	-448.218105	3071	1292	49	99	7665581	1.76316507	24	3.023070928	126	15.15819068	74.60294118	76	12	114	10.62130612	77.02669816	-0.292559401	19585620.28	0.343013448	367.5133969	12.84531335	6.976769244	-0.464084188	1.504373478	0.971603885	0.203115936	0.688277334	1.404931371	0.468959785	0.699064848	0.684005928	0.975214592	0.906536163	-0.074658398	0.341207406	0.476992167	3.565311442	0.14556582	3.24680635	0.275770588	0.258350546	7.130622884	2.288189143	0.618994341
zg0113	4	1	0	71	-465.1285815	2861	8528	20	70	21562018	1.800180577	26	4.912554691	117	15.61896343	46.04010319	48	-113	230	10.76917505	50.28299137	-0.662083712	49234744.01	0.340995114	408.6881197	55.34851016	11.71624198	-1.059624736	1.710652639	1.020826796	0.24802572	0.710293374	1.444961802	0.502936145	0.69024234	0.675019015	0.990182196	0.937676911	-0.051378317	0.315031121	0.492553355	7.428000358	0.132919244	3.402178725	0.296391744	0.208705493	14.85600072	2.397602128	0.682869859
zg0114	3	1	1	69	-591.2195104	3071	5270	18	66	11649460	1.628321985	26	2.49737244	94	14.48773257	43.50777989	44	-6	100	10.49078441	47.01620698	-0.189530856	27844690.88	0.358445751	317.5968085	11.10333546	8.329669428	-0.594664353	1.824762435	0.383229168	0.651482236	0.350356293	0.987765665	0.252436219	0.830252353	0.828109141	0.985528518	0.942386521	-0.273699451	0.740989482	0.322048815	3.277589434	0.19605376	2.763856498	0.682447474	0.30641906	6.555178868	2.330607672	0.551997901
zg0115	1	1	1	44	-645.4277628	3071	7417	40	68	22502572	1.157781968	14	3.885742639	122	8.656923815	53.9495753	54	3	119	6.192081469	55.08101575	0.157977736	47593835.95	0.505890118	123.3616208	7.253612617	1.504823151	-0.115153755	0.710914166	0.422759703	0.252416151	0.399426984	1.018595834	0.257107211	0.804059608	0.80261978	0.983941279	0.933976114	-0.065519243	0.301681533	0.380103444	2.67984508	0.284536298	2.182254852	0.259864359	0.442014164	5.35969016	1.721289709	0.283418467
zg0116	2	1	0	62	-546.8417578	2712	3967	99	150.4	64139770	1.846933848	26	3.71238207	206	16.03766097	125.4514747	126	31	175	10.87203782	127.1547531	-0.278612472	169294699.3	0.33200848	430.2587368	21.36807149	12.19732665	-0.30035963	1.842922708	0.921314448	0.324849589	0.670973045	1.394301361	0.456320963	0.703034592	0.689411366	0.986262917	0.928148646	-0.077886347	0.414122107	0.481211292	4.597474243	0.134312804	3.398593563	0.359448864	0.239095931	9.194948485	2.461844945	0.691059289
zg0117	3	1	1	71	-642.1243636	3071	4135	55	81	19735597	1.187399146	13	6.371308042	114	8.560341088	68.10471584	69	-31	145	5.587255907	69.0855751	-0.769684892	50977201.24	0.523172259	134.5643671	27.33844386	2.086242173	-0.009809712	0.692211954	0.416282826	0.241280193	0.38444744	1.026058836	0.264100594	0.812820044	0.81094981	0.99175897	0.952377233	-0.069508283	0.305450077	0.358996781	5.222015247	0.322381234	2.139879439	0.290960769	0.511181227	10.44403049	1.683786837	0.277123695
zg0118	2	1	1	61	-1162.699813	3071	1624	69	122	15707331	1.904573209	29	5.106924854	147	17.32310296	95.79618227	98	-23	170	12.21075392	98.34633622	-0.843986223	46036745.28	0.313863476	495.0933105	30.26515587	23.22331233	-2.222571688	2.443617489	0.697946412	0.548762607	0.530509997	1.244110387	0.396226201	0.759287066	0.751359627	0.986581233	0.935896299	-0.193785288	0.657765948	0.414866767	5.461428794	0.147200533	3.292253044	0.594878468	0.260081953	10.92285759	2.60019899	0.785390975
zg0119	4	1	0	55	-522.3620565	2889	870	57.9	106	6119227	1.742467787	24	3.343260108	136	14.89907253	81.71149425	82	-6	142	10.37377943	83.86652641	-0.16968918	14134652.45	0.349229753	356.8259598	23.72413439	9.379529823	-0.892161088	1.572991834	0.920658635	0.252162601	0.683146646	1.349330855	0.423170316	0.696055783	0.682177876	0.982212563	0.917840239	-0.102939201	0.46697026	0.493799122	4.853908352	0.147555889	3.210642011	0.424179263	0.284025195	9.707816703	2.295064728	0.623412617
zg0120	5	1	1	53	-505.7271842	3070	4975	43	72	17155255	1.153694739	15	3.374932407	104	9.241281786	57.54070352	58	11	93	6.439183631	58.7221633	-0.213056337	40312663.48	0.545591031	137.359901	8.177373184	1.763564633	-0.188126288	0.679850972	0.43226689	0.221346143	0.398014282	1.048799409	0.270598888	0.80665684	0.80441812	0.983652955	0.934476626	-0.048572122	0.272233019	0.368466238	2.848748388	0.330039127	2.200205678	0.239790795	0.533163917	5.697496776	1.71223974	0.278029466
zg0121	2	1	0	67	-577.3031022	3069	1494	14	96	6357347	2.467476347	45	2.965498537	158	26.00170607	56.62182062	60	-57	215	18.57714595	65.23229524	-0.164895762	19791045.15	0.210832621	1049.221773	35.99320332	83.05041513	-2.483958139	5.379476412	1.564190054	0.546935315	0.88929622	1.597659279	0.694188111	0.644025626	0.618899681	0.985324045	0.923875798	-0.178385846	0.681806351	0.496191304	5.919022273	0.065045261	4.426144168	0.574981204	0.121294187	11.83804455	3.216885192	1.735916617
zg0122	2	1	0	56	-487.3700268	3063	816	66.5	139	9326771	2.285552944	45.25	2.637088456	171	24.24717056	102.8713235	105	5	166	18.21929293	106.9105534	-0.356569058	24883106.62	0.229424981	847.3572169	23.13794599	39.31871427	-2.680468323	3.606708456	1.96919381	0.287164996	1.027780559	1.730319956	0.801415643	0.61400824	0.57849652	0.964184918	0.883590632	-0.112046221	0.48270253	0.465626107	4.767162628	0.07033114	4.209532807	0.434989479	0.114810944	9.534325256	2.878788462	1.393975567
zg0123	4	1	0	48	-532.9750056	3071	15531	50	88	79645629	1.524184122	18	4.759176975	125	11.97200048	69.79724422	72	-10	135	7.797760544	71.61125145	-0.857053887	157508419	0.404964134	256.5160339	18.57055677	10.27005475	-1.533684282	1.5097798	0.597865254	0.436043489	0.505897993	1.165097548	0.324590618	0.761773538	0.756246805	0.988278215	0.938019872	-0.133471654	0.51884554	0.431137255	4.282793186	0.189736247	2.874662013	0.526433463	0.297195663	8.565586372	2.221735325	0.526911264
zg0124	4	1	1	57	-560.1982113	3068	30494	63	136	341608301	2.213402066	37	2.792189819	201	22.09371059	102.2017118	105	-46	247	15.84647995	105.8417495	-0.131143706	910894632.5	0.250081854	757.2860324	44.35186736	48.74801868	-1.54162776	4.187050502	1.02897164	0.606895638	0.669675237	1.407398697	0.516248045	0.71736988	0.700583113	0.991784232	0.946407085	-0.213671987	0.689633076	0.42420939	6.600175299	0.094133168	3.96903397	0.623892596	0.198147255	13.2003506	3.006915762	1.304005536
zg0125	5	1	1	58	-558.7754473	3071	16225	20	65	33124226	1.665900206	25	3.055596018	101	14.5008849	41.50681048	41	-43	144	10.60230759	45.18356738	0.04108357	95112866.95	0.366620831	318.7394451	17.90680127	8.955092016	0.15163881	1.732185798	0.611250685	0.477730719	0.51008472	1.186718084	0.337015864	0.760954234	0.75503801	0.98804566	0.937614746	-0.145099296	0.56491045	0.429473457	4.198393438	0.164264658	3.075650432	0.495544873	0.306283229	8.396786877	2.398682465	0.585859121
zg0126	2	1	1	56	-582.8079282	3071	1141	65	101	8315932	1.563462946	18	21.8679625	263	12.71863097	83.02366345	82	2	261	7.677621865	85.37144699	2.564467112	27920282.34	0.440163886	395.3552683	15.22852973	48.12210717	5.093709606	1.969562363	1.249567395	0.239796797	0.580378624	1.384277694	0.895986927	0.769784139	0.760328043	0.991011732	0.955108525	-0.117738049	0.512905374	0.368651705	3.879178029	0.228823827	2.922065551	0.433579067	0.417056178	7.758356058	2.23283458	0.80478244
zg0127	2	1	1	52	-618.942164	2891	14465	47	91	71816163	1.617091911	22	3.226330925	140	13.59555707	68.32360871	68	-21	161	9.523219047	70.46149929	0.183748495	362876488.1	0.387661491	296.7073756	18.43029108	6.578226903	0.46011251	1.443240175	0.756894839	0.311995118	0.600834377	1.306108396	0.391217469	0.724486685	0.715164121	0.985267069	0.927025699	-0.057330549	0.377608149	0.47455495	4.273009206	0.162705777	3.128888913	0.333434879	0.311290806	8.546018413	2.293101551	0.550033753
zg0128	2	1	1	53	-627.5676779	3067	23445	63	93	145216378	1.205137001	16	3.124161082	140	9.300628313	77.82989977	78	27	113	6.704836442	78.70144053	0.053390462	565848858.7	0.479959799	136.4234438	6.981352559	1.496332752	-0.044493821	0.743626931	0.499053274	0.196331416	0.462725597	1.087870262	0.280578372	0.774635723	0.772269969	0.981102285	0.923740005	-0.03753435	0.23395736	0.431468626	2.630626127	0.241484619	2.351552984	0.197499836	0.361993596	5.261252254	1.796728173	0.310670051
zg0129	5	1	1	50	-561.4898687	3071	1887	22	109	10064356	2.51066165	47	2.809410847	166	27.36170192	64.68468468	64	-42	208	19.61959242	73.03096598	-0.011816279	39011626.7	0.201788715	1149.41356	26.65399407	71.21884684	-1.163060818	4.989830854	1.649345152	0.485657707	0.967541409	1.589253831	0.607542215	0.615160247	0.583655819	0.980770476	0.909164798	-0.160203105	0.630495688	0.504522158	5.081076933	0.061721949	4.413909292	0.507449048	0.110655762	10.16215387	3.159866941	1.659794002
zg0130	2	1	0	67	-600.9556016	2863	1692	73	124	17950808	1.796890438	25	4.159531355	160	15.96994618	100.893617	104	9	151	10.70307918	103.0010902	-0.851552382	64429639.6	0.353270711	429.7026307	21.44466681	14.93410359	-2.16573888	1.942791113	0.933679424	0.348880201	0.659063277	1.381337574	0.464564826	0.71214944	0.697751678	0.98214555	0.921290335	-0.108445916	0.449573889	0.456131498	4.603489244	0.155035291	3.306004887	0.3897989	0.313729516	9.206978487	2.414067905	0.719117634
zg0131	2	1	1	54	-544.3677485	3071	10991	51	109	77446331	1.976402412	30	3.012094954	174	18.20874933	80.79110181	82	-10	184	12.89274157	83.94248467	-0.0924	227947657.5	0.296858504	519.1386016	23.08449286	17.25576122	-0.549674707	2.392417934	1.020650947	0.395823129	0.726900152	1.433662695	0.473443239	0.682245929	0.665844067	0.98479243	0.922416491	-0.089220947	0.469407719	0.500111357	4.768794037	0.105963609	3.685559953	0.404946725	0.211599677	9.537588074	2.657348714	0.85326722
zg0132	4	1	1	44	-503.8855014	1238	4527	3	49	4612988	1.705657145	24	3.340332097	99	14.66276098	25.90810691	26	-47	146	10.16318229	31.9216929	-0.018412892	16390269.59	0.359907609	347.7644737	12.8776133	8.103404325	0.195898982	1.560027781	0.866176127	0.283298428	0.653991134	1.362733222	0.427317864	0.706428226	0.694210192	0.977598286	0.910268884	-0.061140069	0.370512682	0.486565388	3.564272441	0.143525533	3.261544346	0.322051899	0.213362032	7.128544883	2.346901364	0.606550977
zg0133	6	1	0	55	-579.0402956	3071	2944	63	110	23909599	1.702689363	24	3.657118862	146	14.72668849	88.15862772	90	6	140	10.26259281	90.11918248	-0.605347635	49697989.16	0.357348494	349.5234106	16.87619792	7.220670615	-0.635505879	1.486625692	0.747512466	0.315450293	0.58290745	1.275784308	0.385148298	0.734742247	0.725006776	0.980557979	0.919607921	-0.096284151	0.382772514	0.450572143	4.085490133	0.162101519	3.054017155	0.331280462	0.29966258	8.170980265	2.265542558	0.558534539
zg0134	6	1	0	67	-599.1907345	3070	9313	51	81	41500037	1.19147999	15	3.52801942	112	9.461516272	65.65607216	66	0	112	6.607426434	66.75432987	-0.04525028	126015613.4	0.533013853	145.4207451	9.935049843	1.995205219	0.116038106	0.744774471	0.451699216	0.244359571	0.410417218	1.068252831	0.279329188	0.801581864	0.798919591	0.982967571	0.932573616	-0.055122107	0.294797524	0.375144147	3.140346004	0.306575361	2.295806798	0.256329874	0.509382469	6.280692007	1.783339442	0.299118422
zg0135	6	1	1	53	-517.0038089	3071	5015	46	90	25453803	1.639062332	23	3.425805598	123	13.95092211	68.9884347	70	1	122	9.718426384	71.24278208	-0.39253783	60030791.81	0.373667552	316.1298762	11.20042529	6.208526502	-0.404093983	1.346125378	0.708857741	0.292261641	0.566365039	1.260798546	0.373612453	0.739453873	0.731059688	0.974021187	0.908918736	-0.080776918	0.35436841	0.452140164	3.322721427	0.17009033	2.982885892	0.310863165	0.274354514	6.645442855	2.209879873	0.51374578
zg0136	5	1	1	44	-602.2213483	1365	25585	25	68	63686018	1.579736344	22	3.101476117	116	13.09123048	47.07985148	48	-27	143	9.356210695	49.89181887	-0.192489431	253284471.2	0.385121517	272.681175	19.63696174	5.872620923	-0.311011662	1.361216059	0.687672094	0.326967643	0.567245313	1.246743228	0.357556824	0.735796561	0.728412383	0.986549118	0.930745003	-0.071008285	0.39218699	0.467975102	4.41231629	0.165714811	3.012459066	0.340705563	0.242600708	8.824632581	2.24741259	0.512222038
zg0137	6	1	1	60	-583.2941128	1720	9342	33	73	28414999	1.52600043	20	3.357159486	120	12.48809652	52.82369942	53	-14	134	8.751230193	55.15106344	0.000161509	147194689.6	0.403569449	251.2965781	13.31344457	3.949665368	-0.059543868	1.115584146	0.782384486	0.174055266	0.623884317	1.315068534	0.390114903	0.713571791	0.703896614	0.979566596	0.913660662	-0.022941427	0.21952721	0.493643502	3.637325047	0.170616674	2.981443202	0.183389115	0.276644355	7.274650094	2.117620223	0.474492158
zg0138	6	1	1	23	-506.8490362	2527	39864	43	85	176497170	1.613550048	22	3.505993012	131	13.43652816	64.28592214	65	-18	149	9.194515197	66.53933191	-0.321020265	413665242.2	0.391030122	294.8029064	16.78337283	7.835215542	-0.674284253	1.469501474	0.747159396	0.325834884	0.597542651	1.292956367	0.382873124	0.725267091	0.716184223	0.985436402	0.927355098	-0.065183419	0.393404417	0.475063253	4.074641437	0.1660403	3.119713891	0.361105806	0.322037723	8.149282875	2.295711368	0.554165218
zg0139	6	1	0	79	-576.7478381	3071	62423	89	141	861735518	1.831223079	26	3.310798154	221	15.88288709	115.7236275	116	29	192	10.98365951	117.4937265	-0.117073027	1811674800	0.333885444	412.8178079	17.56656173	16.91238457	-0.474979447	2.282368013	0.707906903	0.526812849	0.568365607	1.261630256	0.37232325	0.737861693	0.729734619	0.989334585	0.938368589	-0.148569177	0.612335775	0.457459356	4.144023878	0.136490408	3.396823452	0.535210113	0.269081137	8.288047756	2.617177092	0.747568729
zg0140	5	1	1	54	-506.9996909	3071	4388	59	92	25839706	1.32336786	17	3.35606896	124	10.02863698	75.65587967	76	21	103	7.098806856	76.73799972	-0.060978398	71919121.9	0.446945199	164.9084727	12.52804983	2.388104082	-0.081625863	0.911114079	0.521401016	0.270767351	0.475275635	1.108555766	0.290088573	0.769990131	0.76697472	0.980321197	0.921881359	-0.05902427	0.325796912	0.435478954	3.525686816	0.216072389	2.528873791	0.276062028	0.291950631	7.051373632	1.946780224	0.358128774
zg0141	6	1	1	60	-471.6319081	2847	4145	47	91	21147253	1.633394981	23	3.818778008	171	13.64397002	69.27261761	69	7	164	9.516690438	71.42737883	0.226101035	70765015.02	0.379555876	303.1748956	11.15777727	7.638119495	0.46768633	1.428586147	0.88168071	0.237029727	0.665627261	1.370641419	0.428630235	0.701357344	0.688768589	0.982939969	0.919735475	-0.044137059	0.305838901	0.493776086	3.319749324	0.148795086	3.212305828	0.270777996	0.260631513	6.639498647	2.279957545	0.577566714
zg0142	6	1	1	48	-581.7760444	3071	9325	51	84	44092579	1.30897708	17	3.228655231	121	10.28602055	67.53061662	68	19	102	7.325925184	68.7635565	-0.077488871	122721967.7	0.473823436	168.0425211	10.46835948	2.359826456	0.023698757	0.863177756	0.570179035	0.204626796	0.498656145	1.16066321	0.315868631	0.762248707	0.757816521	0.978686708	0.918568672	-0.041470777	0.252025361	0.439265568	3.22414305	0.234980415	2.559392614	0.208540996	0.403233203	6.4482861	1.91623431	0.358339198
zg0143	6	1	1	60	-581.2353029	2973	4521	35	80	20071981	1.72772524	24	97.49955594	580	15.8975105	59.39327582	58	-9	589	10.01123021	66.63123533	7.474822259	76178261.23	0.374407549	912.1603087	16.20267359	2021.678114	80.87430943	5.562229641	2.264558197	0.444783786	0.730002583	1.459944207	1.714025421	0.715430695	0.704615188	0.996919776	0.973548428	-0.105204865	0.536900764	0.46564378	3.921480492	0.15171447	3.377919944	0.580893024	0.303602802	7.842960983	2.526059212	1.95669696
zg0145	6	1	0	56	-572.0922249	3071	97266	46	81	410106288	1.353056288	19	3.334667286	151	10.85331199	63.46100385	64	-5	156	7.699329583	64.93333157	-0.03537822	952746505.4	0.474903931	189.0385395	16.55711572	3.530429822	0.037791906	1.011583151	0.477912538	0.356710448	0.436223469	1.084341538	0.282902179	0.788775188	0.786056653	0.99270584	0.951992442	-0.087960205	0.419332021	0.40032041	4.052615672	0.253666925	2.553268306	0.359940078	0.452875657	8.105231344	2.014839819	0.372373922
zg0146	6	1	1	57	-661.8596099	3071	3096	56	97	19005576	1.574234204	21	4.130785149	184	12.94537463	76.5626615	76	15	169	8.9778116	78.35018786	0.245612045	55602605.38	0.392475871	276.9108022	12.84381327	8.177501899	0.493556331	1.398118282	0.714422536	0.325063379	0.576362679	1.263681053	0.372949617	0.733239217	0.725514562	0.989247485	0.937452745	-0.073262191	0.405646817	0.469803287	3.559871894	0.169558568	3.023413727	0.356856238	0.245919808	7.119743787	2.251367633	0.528135205
zg0147	6	1	0	58	-601.8522358	3071	42463	-8	55	45472331	2.04312232	31	2.946765927	125	19.0940334	22.19939712	21	-60	185	13.41728977	32.72414226	0.252252308	137142416	0.282596615	578.0562538	19.99142277	27.60568029	1.492181475	3.110926353	0.859958084	0.566081346	0.650974417	1.356228567	0.423140072	0.707372975	0.695369644	0.989730325	0.93676592	-0.153531766	0.653553716	0.486431484	4.407797007	0.102541829	3.75297913	0.577878082	0.20753423	8.815594014	2.83846007	0.992721109
zg0148	6	1	1	56	-630.4026315	3071	3191	46	90	15389769	1.600450816	23	2.994095431	129	13.50270843	67.34283924	67	5	124	9.567946305	69.44686549	-0.032643208	68073650.04	0.38274395	287.80913	10.30915584	5.478872135	-0.00697878	1.361503665	0.751627305	0.287274272	0.607246965	1.288088078	0.376273136	0.71988441	0.710814552	0.980313112	0.915802202	-0.053465334	0.34853603	0.486160536	3.186887358	0.158297343	3.087115594	0.290342222	0.292867183	6.373774716	2.258651119	0.528282743
zg0149	6	1	1	60	-589.6203883	3056	798	56.7	90	4577133	1.353632406	15.75	4.634644994	106	10.54706629	74.4273183	77	15	91	6.911329933	75.73477166	-0.961374434	13054187.72	0.447792413	196.3299304	12.58379874	2.927023356	-0.558457633	0.932736665	0.654196905	0.179526335	0.523174852	1.217193989	0.361457845	0.759947017	0.751514779	0.975921985	0.915902152	-0.082881149	0.355891919	0.411388126	3.537525111	0.228003688	2.519848529	0.333183166	0.366009629	7.075050221	1.887630217	0.396733392
zg0150	6	2	1	48	-518.194847	1441	8717	43	70	28783448	1.089934154	15	3.267121921	96	8.545632083	56.43042331	57	14	82	6.004310141	57.46294575	-0.062707572	105221474.5	0.554593894	117.5974592	7.90965319	1.224506458	-0.148805868	0.601462814	0.399191479	0.198270442	0.378812054	1.009597348	0.253621427	0.813968499	0.812631915	0.976883387	0.924914384	-0.041177881	0.240430752	0.361188258	2.803389342	0.342899379	2.060380894	0.204225255	0.53793611	5.606778684	1.620189143	0.250163573
zg0151	6	1	1	49	-593.0690122	3071	7099	18	80	27069204	1.742711277	28	2.438220928	100	18.54392373	57.47795464	66	-11	111	14.21736906	61.75031174	-0.851487238	76927244.55	0.348342891	509.3857304	15.13324846	30.49800992	-5.621582563	3.408351698	0.411377851	0.78488919	0.379478732	1.012761874	0.258807987	0.815492535	0.813450546	0.989017404	0.94635435	-0.382555552	0.848673984	0.35236618	3.792616974	0.203879977	2.779648679	0.891261827	0.370276971	7.585233948	2.334402037	0.954932387
zg0152	6	1	1	62	-536.8156284	3071	1514	45	85	7031213	1.516813588	18	3.672086267	114	12.12443351	66.29656539	67	-2	116	8.126180802	68.14785484	-0.455006018	18658554.72	0.411710866	248.8955364	17.38623632	4.976581629	-0.358117644	1.191674793	0.607734623	0.320240416	0.510669922	1.18427378	0.333988606	0.760189718	0.75435914	0.984019007	0.928748951	-0.092425456	0.403403583	0.431816362	4.152128879	0.203373992	2.774961513	0.367693118	0.366517358	8.304257758	2.117529071	0.449852354
zg0153	6	1	1	65	-563.4732275	3071	2213	26	70	5957794	1.652664522	21	3.643278724	121	13.41943889	48.90194306	50	-25	146	9.115849006	51.8862202	-0.347894547	14727212.95	0.371826383	300.779811	12.52578692	5.382341603	-0.260936116	1.276453876	0.827713612	0.206196806	0.641710123	1.338913284	0.409426964	0.708415002	0.697716848	0.978517521	0.911565251	-0.040479051	0.283536709	0.495100811	3.523227465	0.158277961	3.091119246	0.236941448	0.237158849	7.04645493	2.200486821	0.526041872
zg0154	6	1	1	58	-664.3571687	1533	3012	48	96	17139313	1.769570598	24	3.724301581	154	15.08204389	72.87881806	74	-13	167	10.29018612	75.43436194	-0.370331581	51523399.02	0.347020506	379.0208395	19.91317377	10.92201173	-0.993984008	1.718280355	0.985516628	0.269615493	0.713580694	1.429652355	0.468924886	0.685342605	0.670315788	0.985301752	0.923655644	-0.05042643	0.363196757	0.505147793	4.441828497	0.130826132	3.418446093	0.331117176	0.20072303	8.883656994	2.404678059	0.675949246
zg0155	6	1	0	52	-521.0847878	2814	2703	31	72	7943335	1.546684026	22	2.881015356	100	13.07308893	51.71032186	52	0	100	9.318289375	54.20987633	-0.107465535	19635319.06	0.39292484	264.7533045	6.769401471	3.632233871	-0.060566627	1.111476775	0.871617403	0.120331434	0.671357819	1.360118	0.415053021	0.696763614	0.684342717	0.968196423	0.892808201	-0.019625954	0.178090499	0.504922022	2.590255362	0.159120858	3.047767018	0.13608004	0.245960737	5.180510725	2.113367533	0.495773544
zg0156	6	1	1	47	-591.4217947	3071	680	38	77	2493243	1.46634737	19	4.355534931	95	12.11836505	58.46617647	60	-20	115	8.328479831	60.55191016	-0.629222792	8269262.925	0.441557093	248.2400324	15.31750013	3.684560865	-0.322063301	0.969283691	0.741224241	0.132305227	0.592272098	1.294398241	0.386156175	0.72759954	0.718759165	0.972823583	0.904756623	-0.028547641	0.236340937	0.472231222	3.906444762	0.207853664	2.799115453	0.243721129	0.38713423	7.812889524	1.991981004	0.427626983
zg0157	6	1	1	60	-539.1710697	3071	1229	36	85	4748751	1.749042379	24	3.30343584	122	15.07831951	59.13018714	59	-17	139	10.49476528	62.16039386	0.018176258	11869341.39	0.35304325	367.535533	15.25213831	7.352633456	0.088309896	1.529355745	0.983515822	0.213429614	0.703661733	1.429043313	0.477926099	0.691278805	0.676013062	0.974835957	0.904301295	-0.047699395	0.319968683	0.49115838	3.887859776	0.136273106	3.334039211	0.253070267	0.264240659	7.775719552	2.328409479	0.628217892
zg0157	6	1	0	58	-591.692268	2902	1366	15	79	4514794	1.962228063	28	3.343971281	106	18.70062745	52.18301611	56	-26	132	12.46227822	57.49017358	-0.789280424	11980796.33	0.312624735	582.0528887	22.82012763	28.25219889	-4.230550444	2.57954478	0.748845184	0.529406821	0.585857827	1.284558175	0.390496818	0.732378533	0.723305831	0.98548049	0.928967933	-0.168132844	0.630535143	0.46033317	4.728334834	0.153430885	3.325274023	0.643526875	0.318976538	9.456669667	2.534967075	0.832097491
zg0158	6	1	1	64	-502.0995622	1665	5433	23	78	16126087	1.93514266	29	3.266899505	137	17.35067526	49.82238174	49	-24	161	11.98188727	54.48094684	0.108571849	35765791.37	0.308572758	485.9038466	12.66777508	16.61758471	0.842080531	2.252847808	1.032885249	0.368654741	0.731895167	1.444281785	0.481285194	0.680361251	0.6640192	0.980207486	0.9125615	-0.079510825	0.455888386	0.504019989	3.516065357	0.111004835	3.647886986	0.401578827	0.192184735	7.032130714	2.610024701	0.821433264
zg0159	6	1	0	58	-540.6090302	3071	27270	46	100	160340039	1.897720989	28	3.352559672	200	16.93455285	73.63135314	74	-21	221	11.93862508	76.67935013	-0.035000685	335064220.7	0.315506024	458.1465711	20.06694606	15.6356818	-0.220346556	2.215080555	1.024167938	0.367249749	0.725261615	1.454032437	0.488912076	0.683226683	0.667081699	0.990084686	0.936273817	-0.067762163	0.436488219	0.499871683	4.446247025	0.109926118	3.654174644	0.373997743	0.184816534	8.892494049	2.61157532	0.809812123
zg0160	0	2	0	54	-646.8483978	8949	8765	-10	27	2436873	1.430564416	18	3.491864711	81	11.54249298	7.84335425	7	-52	133	8.076849621	16.67402652	0.102320304	2396138.223	0.448236071	216.5049544	14.9326011	4.156022486	0.007046468	1.094889919	0.521342627	0.353265195	0.464084739	1.128334752	0.301767407	0.777385606	0.773683419	0.98970796	0.942780822	-0.082081288	0.419305058	0.415070256	3.845671773	0.231081757	2.669409934	0.374091102	0.416861496	7.691343546	2.077727963	0.404058136
zg0161	3	2	1	61	-1109.648606	3071	50980	5	33	26901970	1.202771167	15	4.417522139	105	9.095318854	19.75594351	20	-60	165	6.282920838	22.9716466	-0.012648689	95316664.38	0.496487951	137.3992438	18.77916666	2.467121141	0.179298254	0.874992694	0.345035131	0.433512164	0.334032697	0.944820011	0.231294889	0.834773314	0.834083895	0.994707942	0.963006437	-0.13717457	0.509782267	0.324821848	4.31817892	0.289907181	2.206225735	0.47567362	0.459529956	8.636357839	1.837250938	0.305006956
zg0162	3	2	1	55	-1120.350386	3071	14809	22	49	20061919	1.097390558	13	4.91541946	98	8.79446192	34.83401985	34	-25	123	5.719919083	36.80640239	0.124598144	59100004.55	0.600380054	141.3023176	8.585440238	2.23617805	-0.161602851	0.633891754	0.354611461	0.275769585	0.324936787	0.971979388	0.247265864	0.842368938	0.840498178	0.986611994	0.946542622	-0.072513479	0.331958733	0.299989372	2.918144742	0.415930067	1.995700802	0.30826516	0.624338021	5.836289484	1.594484199	0.247125804
zg0163	1	2	1	50	-1036.362333	3071	13912	23	99	61501561	2.236313345	45	2.137314434	149	24.16740743	60.05211328	59	-16	165	18.53230727	66.48876788	0.133719541	199118307.9	0.228504074	814.4999438	16.58637265	50.30922339	0.698348209	4.952948832	0.819857107	0.718029141	0.61063362	1.319673156	0.419054227	0.727059387	0.7155466	0.984193321	0.926491984	-0.257048284	0.799089727	0.45070727	3.943711889	0.082051493	3.927040049	0.731102981	0.137992244	7.887423778	3.090506721	1.443201485
zg0164	2	2	0	73	-1125.239928	3071	16349	75	115	150551865	1.563735279	20	4.311095462	167	12.70892344	94.49562664	94	1	166	8.566848348	95.96159834	0.166268992	535899949.1	0.413539905	279.2049017	18.681823	9.889760426	0.397904662	1.541776912	0.554340733	0.47074964	0.476155717	1.156770939	0.319827317	0.774534726	0.76973817	0.989109205	0.941552433	-0.132758495	0.547086213	0.411676592	4.293593065	0.203698568	2.910841599	0.492605896	0.373893194	8.58718613	2.291292111	0.524029411
zg0165	5	1	1	44	-675.8120673	2920	4725	38	68	14028702	1.237523623	16	3.392333923	104	9.448707483	53.14285714	53	-1	105	6.578123817	54.48887465	-0.061964161	56421637.69	0.479147303	144.874195	13.48227871	1.652256209	-0.122428381	0.746136604	0.548896145	0.152286923	0.489370896	1.139027005	0.304291397	0.765053515	0.761267077	0.985420054	0.93114416	-0.031832797	0.20116634	0.439004356	3.665098934	0.242521385	2.420438582	0.165646719	0.382171173	7.330197869	1.80312086	0.323758187
zg0166	5	1	1	44	-558.9153028	3071	23590	37	72	74591206	1.333007613	18	3.033207556	107	10.73190252	54.59177618	55	1	106	7.711612125	56.23152271	-0.079901195	267132596.6	0.458576609	181.7221197	7.349535394	2.372328638	-0.123773595	0.880673678	0.608720867	0.182707024	0.527070055	1.194406862	0.328008217	0.749898851	0.744630054	0.977260937	0.914086587	-0.026778043	0.221943103	0.457274501	2.698431898	0.217080189	2.63095821	0.187722895	0.363069949	5.396863797	1.940164172	0.372348636
zg0167	1	1	1	65	-536.1703484	2742	4917	16	59	8319734	1.604639136	25	2.744644557	112	13.71711257	37.57087655	38	-6	118	10.13115038	41.13434786	0.144898803	4022254.212	0.367888565	280.4638091	9.154702517	7.864828042	0.333882328	1.785151515	0.400411746	0.633650383	0.374991268	1.005065857	0.254138774	0.816654331	0.815046414	0.989287684	0.946879624	-0.246298298	0.722076395	0.353567951	2.967897149	0.187220517	2.792787904	0.642460338	0.329333727	5.935794299	2.350903831	0.546390815
zg0168	5	1	0	65	-571.7378792	3071	2058	28	84	7251921	1.975172058	29	6.131437765	223	17.98654661	54.46307094	52.5	-16	239	12.32524849	59.36136064	0.738933782	20565994.71	0.304801665	557.5450405	14.14951699	39.19713967	2.53758448	3.047681303	1.009840579	0.506707087	0.700623091	1.415096349	0.485488234	0.695518209	0.679838042	0.990273777	0.938558441	-0.143706179	0.603202909	0.478573104	3.693207634	0.107258849	3.747007706	0.519547006	0.186707387	7.386415267	2.796684305	1.01438047
zg0169	4	1	1	45	-614.4075312	2951	3466	6	72	7695276	2.114252745	40.75	2.423296599	116	21.43951348	39.52567802	41	-49	165	16.24411877	47.11919056	-0.107977566	27899837.48	0.257886604	657.9388963	17.99302846	27.55736605	-1.270840921	3.441264757	0.917811756	0.576539005	0.676212465	1.369395507	0.435274667	0.699459467	0.685962077	0.982319387	0.918736541	-0.173878323	0.676711484	0.48967797	4.166727564	0.094000668	3.801776236	0.603034261	0.164934815	8.333455127	2.865638524	1.089769128
zg0170	4	1	0	52	-523.4413688	3070	2736	74.5	124	28464809	1.761998748	27	2.870713549	161	15.38578644	100.186038	101	29	132	10.91145416	101.9990415	-0.075106254	85054577.21	0.340510488	366.5622466	12.56390274	8.379517413	-0.214851746	1.676344306	1.040075101	0.235075712	0.737060934	1.440047655	0.478126131	0.678452989	0.661734571	0.973388601	0.899947754	-0.051371514	0.314219902	0.504901743	3.522046908	0.122960825	3.44054331	0.268575129	0.200699348	7.044093816	2.403544324	0.679104852
zg0171	5	1	1	31	-531.1768274	3071	12503	26	74	37566496	1.745928348	23	4.13024952	118	14.98092626	51.24738063	53	-46	164	10.15035481	54.81421874	-0.642197146	109904327.7	0.359576483	378.304555	21.44482223	11.10197991	-1.202700629	1.697577516	0.811444918	0.345548648	0.611385568	1.33331717	0.426666261	0.724089194	0.713997909	0.984409341	0.926228224	-0.082352781	0.42401439	0.467758291	4.606835145	0.156389347	3.228321908	0.392864263	0.291957496	9.213670291	2.375837122	0.627255609
zg0172	3	1	0	55	-628.12692	3071	211	56	93	1252218	1.477912195	18	3.017070599	109	11.65840839	75.58293839	77	34	75	7.938615917	77.03689028	-0.451801138	3061089.854	0.416679769	221.901889	6.789096658	3.494570558	-0.307880085	1.163174958	0.566084375	0.352453432	0.435950186	1.147067267	0.3607773	0.803713939	0.795038326	0.968997405	0.917147769	-0.190661214	0.60751058	0.32208277	2.576625213	0.234015227	2.56165728	0.531731848	0.383026698	5.153250427	1.969905175	0.432314833
zg0173	4	1	0	50	-496.4545671	2724	505	-8	79	1370418	2.431383185	51	3.146289361	103	29.03593765	38.23366337	44	-67	170	21.05350773	52.09317623	-0.763235788	2898755.262	0.216296442	1251.885995	28.23039002	83.10429097	-7.682820796	4.544250398	3.211207338	0.13790399	1.325608206	1.85701503	1.08031242	0.567748743	0.515923893	0.956070383	0.871421274	-0.190469913	0.655558137	0.397561614	5.280618234	0.070109287	4.293897269	0.515285255	0.135174323	10.56123647	2.908770043	1.938864434
zg0174	4	2	1	50	-749.4778441	3071	7043	48	87	35315352	1.514075088	19	4.777109344	119	12.22098833	68.90501207	71	-2	121	8.006247606	70.81135837	-1.041938883	122239853.3	0.403891057	266.3477855	18.73504823	10.54881867	-1.798582193	1.554188901	0.419061268	0.573098729	0.400534359	1.018555982	0.255499606	0.802806925	0.801585511	0.988750167	0.94311099	-0.201693655	0.66045748	0.384452829	4.295485455	0.207006292	2.663148689	0.692497652	0.313081056	8.59097091	2.208795879	0.493312542
zg0175	4	2	1	50	-619.8653911	3071	17693	43	80	68862861	1.446337234	19	3.492006338	149	11.67785674	60.57870344	60	-21	170	8.033621749	62.38666817	0.077102774	162742308.2	0.441855422	222.3170551	15.78952537	5.138712451	0.070627509	1.245031394	0.406460701	0.503910436	0.372597904	0.993075045	0.25370186	0.819136244	0.817082867	0.991957176	0.95388851	-0.193114686	0.582514602	0.344906726	3.947134547	0.257113428	2.541947291	0.5230769	0.452185453	7.894269093	2.088492774	0.412873024
zg0176	2	2	1	59	-625.0571187	2886	1400	54	90	7906832	1.377528027	19	3.431114242	108	11.61862857	73.71	76	18	90	8.227645481	75.15142808	-0.656059691	21777087.04	0.436379592	214.5730429	12.75821969	3.827849124	-0.771113946	1.060121986	0.484602979	0.368922615	0.439747465	1.067947385	0.277909244	0.787511928	0.784611819	0.981730532	0.927770297	-0.121557402	0.459033004	0.40135133	3.551521422	0.243532868	2.472001785	0.382989428	0.38725691	7.103042843	1.957978191	0.386181241
zg0177	0	2	0	42	-705.4205669	3071	10182	-2	39	6168287	1.583150022	21	3.410705405	92	12.9569555	18.24857592	18	-68	160	8.982404404	24.61306734	0.043881718	17620433.34	0.39572937	272.7925608	18.18897949	6.791807652	0.199796999	1.454662859	0.578743031	0.429597635	0.495961028	1.164949288	0.321604762	0.765431602	0.760291839	0.988630322	0.939141641	-0.119637095	0.505161996	0.427120666	4.239100852	0.188483922	2.926680414	0.435729907	0.346320552	8.478201705	2.27899101	0.508351473
zg0178	0	2	1	56	-1040.284432	3071	578	0	36	376222	1.375117747	15	3.954489576	51	10.70578657	21.21799308	24	-25	76	7.101952546	25.51280295	-1.065916647	1148138.428	0.419427449	200.6998839	6.260845421	3.267562141	-0.64297737	1.178553413	0.324197541	0.56186712	0.30729171	0.913509501	0.223820967	0.849171783	0.848044728	0.981227895	0.939105186	-0.248672178	0.663276419	0.292499109	2.458796364	0.267662663	2.257491292	0.616934994	0.397654972	4.917592729	1.910195084	0.375687738
zg0179	2	2	1	46	-656.6029646	3070	4966	6	46	4011914	1.525446742	18	3.96919565	84	12.11701755	23.37615787	21	-22	106	7.653537417	28.42316589	0.792315788	11460501.63	0.415535914	261.4316023	6.059867539	8.574896213	1.363968021	1.539214201	0.437529797	0.552678231	0.397733414	1.012999906	0.26046534	0.807685548	0.805112931	0.983499462	0.934652882	-0.226333973	0.643320751	0.363671626	2.405020078	0.239028175	2.645353841	0.600985939	0.413267201	4.810040156	2.157733517	0.494186
zg0180	5	2	1	44	-655.2437354	3071	728	46	77	2925315	1.217848577	15	4.333485236	96	10.06841339	61.95467033	63	12	84	6.545619075	63.38998214	-0.811588191	8793944.775	0.550507185	179.9086595	9.333741824	2.311986693	-0.205108375	0.670053714	0.497658687	0.14116073	0.401500367	1.117830465	0.329761158	0.814024053	0.808865648	0.972741064	0.922762101	-0.063382277	0.281723127	0.329187696	3.0480327	0.365918248	2.182544256	0.249219726	0.578538866	6.096065401	1.643217213	0.2919281
zg0181	0	2	0	57	-685.8131405	3071	4995	38.4	61	12662454	1.080533687	12	3.479564701	89	7.205516868	49.5027027	49	23	66	4.919589152	50.34903997	0.532801591	17285768.37	0.491715299	84.50825095	6.186213462	1.15027593	0.232481664	0.798337603	0.263364557	0.503888048	0.262929044	0.824202057	0.191949383	0.868608063	0.868579029	0.984515653	0.947428708	-0.194970668	0.56693657	0.262547971	2.460170093	0.3098044	1.905850636	0.50818674	0.422397328	4.920340187	1.64091768	0.26542554
zg0182	2	2	1	51	-1059.40306	3071	1472	34	96	6727385	1.875878184	42	1.808741659	120	20.85252614	63.33763587	59	17	103	17.23223877	67.6035086	0.236473815	24954761.17	0.29587167	558.5782575	9.817791611	19.76392565	1.279684512	3.341647977	0.541276532	0.721758865	0.444143331	1.149667125	0.331713066	0.793809792	0.787641655	0.979996057	0.928266849	-0.302726427	0.810004254	0.362055093	3.019489817	0.152012401	3.20718867	0.76190832	0.288989165	6.038979633	2.624813756	0.970731127
zg0183	4	2	0	57	-697.9191808	3071	2124	24.3	87	8146520	2.081912943	29	5.352773068	245	18.99845191	56.59322034	57	-54	299	12.529368	61.93110199	0.229963928	29945478.08	0.290357975	632.6688053	34.64774236	39.19792604	0.721748486	2.889506943	1.019237567	0.469050132	0.688263558	1.426265654	0.516685414	0.703052953	0.68733632	0.994139337	0.952340492	-0.146335039	0.597459441	0.46275379	5.846306939	0.114948154	3.687602312	0.574028541	0.239888218	11.69261388	2.750977758	0.977186128
zg0184	4	2	1	64	-651.1740543	9830	347	37	76	1371861	1.573385962	20	10.61976499	178	13.68045578	59.54755043	59	8	170	8.554830866	62.87678358	1.778914146	4124024.207	0.439693046	407.5791511	8.516816934	19.51356596	2.38263187	1.418731698	1.292699917	0.031831781	0.720421664	1.523297381	0.731605927	0.710062419	0.692521717	0.981870129	0.925601355	-0.122894914	0.540885046	0.425503814	2.912244584	0.214598257	2.958456636	0.434977589	0.396618479	5.824489167	2.056704474	0.677857904
zg0185	2	2	1	48	-1136.999442	3071	321	43	77	1320872	1.408738535	15	6.607825704	89	11.22836541	62.24922118	66	-7	96	7.160123967	64.14722164	-1.647291091	4966577.966	0.481953785	239.9005056	16.28953442	4.091790538	-0.255452265	0.914174374	0.705822656	0.127458358	0.521259688	1.263689999	0.414497591	0.766801734	0.757826453	0.974770418	0.917279962	-0.112676706	0.47223026	0.391206864	4.029439356	0.260228868	2.558994124	0.382182493	0.460960462	8.058878711	1.859117553	0.404999258
zg0186	6	2	0	45	-608.7170662	3071	18336	5	76	47077398	2.198762734	41	2.602008487	145	22.46545644	42.68422775	45	-55	200	16.70502846	50.67035248	-0.028908964	134482094.2	0.248023919	745.5413219	28.27523577	40.20779217	-1.635899099	3.977930709	0.809070824	0.658189504	0.616792744	1.330375868	0.414789535	0.721604186	0.710777523	0.990338413	0.940030635	-0.21558267	0.753512706	0.467492299	5.242418669	0.09530614	3.827847531	0.697082502	0.184680187	10.48483734	2.968466889	1.196750383
zg0187	1	2	1	81	-635.0766886	5964	11897	101	168	224513748	2.205099029	33	4.845680978	229	21.06486543	134.5159284	136	-57	286	14.09338626	137.3734291	-0.691317806	692030329.4	0.265837196	776.9240339	80.46924705	54.61747224	-2.864628638	3.581327758	1.199129162	0.489008714	0.749608233	1.503727703	0.598274394	0.685710603	0.667791013	0.9931387	0.948473577	-0.139707863	0.584383497	0.475942999	8.937192292	0.095724372	3.977225766	0.523475929	0.200861907	17.87438458	2.92121982	1.19511423
zg0188	2	2	1	66	-570.8204087	5105	8052	45	85	37295861	1.539217016	20	4.306450391	124	12.58650302	66.10320417	68	-50	174	8.632864428	68.05788297	-0.665855045	114958960	0.401291074	262.2418328	27.02051233	6.515211592	-0.761444877	1.393042123	0.545936277	0.434994947	0.489916133	1.132911845	0.300274924	0.764236113	0.760642214	0.989214653	0.939533746	-0.11684344	0.520958627	0.442232246	5.177713381	0.18750083	2.843277849	0.474107841	0.329331087	10.35542676	2.232884096	0.4847446
zg0189	0	2	1	56	-697.6703453	3071	999	25	45	1253159	0.623500592	11	3.187343199	59	6.107434762	34.55755756	35	9	50	4.394143618	35.41769915	-0.085746384	4564562.246	0.782148515	60.18862907	3.78539077	0.39049833	-0.112934479	0.238915508	0.187002292	0.118687514	0.184544963	0.694741312	0.152613135	0.908137073	0.907973251	0.981413186	0.953986626	-0.032601676	0.164278827	0.1823948	1.942263969	0.649331182	1.152388906	0.13196134	0.799120141	3.884527937	0.957471855	0.10647945
zg0190	6	2	0	61	-644.7822424	5400	3338	59	96	20866996	1.463586852	19	4.017521524	124	11.83362813	77.52786099	79	9	115	7.917113786	79.06545968	-0.628960307	46552416.23	0.430865632	240.7776839	13.65207612	5.191748068	-0.622257795	1.211354133	0.499285916	0.409546766	0.436631329	1.101046672	0.297104974	0.791925165	0.787949794	0.981322451	0.928705488	-0.130389633	0.485218503	0.383712587	3.670652115	0.23397509	2.641890131	0.441154596	0.406167582	7.34130423	2.08871312	0.427660012
zg0191	5	2	1	40	-1151.797073	3071	47701	40	72	205043689	1.355593415	17	181.6800042	847	12.34258925	58.67229199	57	0	847	7.062404757	65.56309722	10.92507254	683327323.4	0.496556004	856.0818697	9.19051257	3454.30177	105.5150385	4.988779517	1.342153382	0.582813571	0.429701886	1.113576508	1.150655455	0.826656103	0.823597575	0.998962212	0.988283119	-0.170223873	0.591188625	0.31174432	2.877296411	0.299560211	2.480276127	0.633432885	0.497303411	5.754592822	2.053930724	1.582733225
zg0192	4	2	1	53	-601.6428907	8864	25124	48	83	113279396	1.379520182	18	3.94183584	137	10.92776293	65.66040439	66	-6	143	7.699983461	67.14768895	-0.209996964	272293775.2	0.466127628	197.5234266	17.46978001	3.78928864	-0.069364252	1.011788912	0.509490536	0.326953821	0.455117325	1.113826144	0.296490316	0.781314662	0.777877611	0.989941872	0.943859195	-0.079142206	0.385386439	0.409317235	4.164631284	0.245802473	2.581055613	0.34065166	0.432017862	8.329262568	2.009595652	0.380319862
zg0193	2	2	0	50	-678.2191723	2162	5627	74	119	73630965	1.884117207	19	74.30526275	848	22.16940151	101.3568509	93	29	819	8.700898992	114.3909821	7.328347722	253669606.3	0.393179682	2812.08556	15.49010986	11497.47863	356.7869534	15.7437841	6.394139309	0.442607696	0.978646536	1.750721595	5.35246943	0.724447078	0.708615727	0.995212673	0.974526298	-0.135154715	0.579667639	0.374674653	3.626532206	0.195637982	3.557299651	0.55884355	0.391299409	7.253064413	2.655299883	5.534480853
zg0194	0	2	1	65	-505.2955058	7297	276	0	24	82890	0.922758551	14	5.987967812	36	8.657109851	13.10144928	15	-46	82	5.956473214	17.32991884	-1.119780626	157872.464	0.675252048	128.6781138	9.402630956	0.784507859	0.049080179	0.410058708	0.34400986	0.091286205	0.32034514	0.944403985	0.236374752	0.84377155	0.842193902	0.980181739	0.936719796	-0.056654711	0.268293258	0.299638511	3.063639336	0.46640483	1.707718168	0.213665502	0.661773487	6.127278671	1.326974434	0.188517142
zg0195	4	0	1	47	-1101.323828	3071	6074	54	92	34077026	1.416543983	21	2.688558742	121	11.97292313	73.44649325	74	27	94	8.759757938	74.90200601	-0.031544406	159802616.1	0.422886312	215.9231331	6.184812294	3.207194344	0.03924498	1.080761489	0.511403763	0.352391082	0.457746274	1.105314922	0.292647434	0.780028558	0.776492612	0.970874797	0.910234617	-0.096205002	0.414150645	0.411185274	2.458128754	0.210980093	2.624942221	0.355894918	0.304777222	4.916257508	2.050052049	0.398041313
zg0196	5	0	1	65	-1095.689086	3071	896	18	64	1732176	1.624830235	25	2.503376867	82	14.06453284	40.47767857	40	-10	92	10.71401995	43.96853583	0.017283031	9728750.261	0.370416135	294.7896803	10.08336479	4.87539677	0.191071512	1.29408578	0.813373453	0.225204115	0.604640853	1.312128666	0.413345032	0.731322113	0.718552834	0.970531931	0.904114475	-0.104099684	0.415988453	0.432825308	3.156441842	0.16805729	2.990643126	0.338304162	0.312725256	6.312883684	2.156204976	0.526864808
zg0197	5	0	1	60	-1064.343786	3071	6782	42	93	89037309	2.119640386	21	41.66843128	1212	36.46178819	79.01695665	62	-85	1297	9.363334828	114.5795521	5.502900213	610489979	0.375764303	6884.794316	65.44437907	31285.52939	831.3412499	34.29491935	20.05043598	0.296636874	1.763609166	2.202299222	16.46369047	0.677530133	0.656644872	0.993843981	0.972013768	-0.126441518	0.549378482	0.351875994	7.866009966	0.166760048	4.140924037	0.447630126	0.360821051	15.73201993	3.102651306	13.58633883
zg0198	6	2	0	49	-728.0985638	3071	19048	34	75	68849320	1.407465993	19	3.21880071	103	12.2075216	58.09649307	61	-9	112	8.531454476	60.12085337	-0.778597631	249633414	0.472045461	239.3145026	15.23858597	6.197208906	-1.076398684	1.25862747	0.374270613	0.53804089	0.343550536	0.986349375	0.251660997	0.833274118	0.83129674	0.990014464	0.951466562	-0.205964237	0.632126227	0.317337504	3.875184318	0.304948068	2.44241277	0.613192817	0.519583831	7.750368637	2.022489711	0.408224521
zg0199	1	2	1	56	-1099.20055	3071	14150	22	80	43661598	1.924596518	37	2.113333598	115	18.88479525	50.96862191	51	-22	137	14.99668652	55.54840502	0.021994442	149008339.5	0.288142362	487.8248811	13.13978964	19.33398258	-0.150766581	2.901532318	0.53946027	0.685661774	0.46697802	1.121883744	0.304338264	0.778503538	0.773759215	0.985720486	0.934578998	-0.268525699	0.772613722	0.404385532	3.542465862	0.128921242	3.309614213	0.702621619	0.214319851	7.084931725	2.718853582	0.860248147
zg0200	1	2	1	45	-1071.171599	3071	5032	49	160	69225706	2.620172448	38	14.35998033	560	43.75921732	93.30524642	70	-29	589	19.39975416	117.2906466	3.117292089	230701157.5	0.266033238	5051.226777	38.84420302	5893.207761	260.7894596	18.59964885	7.257617914	0.398958462	1.331875237	2.133868856	5.250931214	0.659804688	0.631275539	0.989964055	0.955350038	-0.142390112	0.590893137	0.365564554	5.99935	0.128027701	4.463141384	0.49685959	0.314793054	11.9987	3.213654477	6.464316691
zg0201	0	2	1	26	-506.2731908	3071	545	-34	2	245574	1.454324267	19	3.408363767	25	11.51685548	-15.28073394	-14	-64	89	7.962425286	21.2272112	-0.477251384	600314.0666	0.447797323	217.0936655	9.264027964	3.247311656	-0.281438263	0.919985023	0.532832778	0.234931233	0.466920442	1.125097061	0.304565884	0.777224111	0.773131013	0.980071519	0.923727764	-0.088645183	0.350191624	0.412090465	3.026528472	0.26377421	2.491639912	0.299800038	0.459952003	6.053056943	1.896634924	0.36320445
zg0202	0	2	0	50	-649.9018983	3071	11423	2	22	2361038	0.665706818	9	6.735565618	62	6.487972952	11.3556859	10	-14	76	4.288659414	14.37677249	1.297019014	6366617.361	0.784988794	77.73998496	4.125281712	1.293536867	0.252113014	0.324549926	0.141255036	0.381726518	0.138567115	0.581623526	0.121128577	0.93116443	0.930985235	0.991738314	0.972376174	-0.163130075	0.391480406	0.136215183	2.019760723	0.691576723	1.11616478	0.468640701	0.828323887	4.039521446	0.970408232	0.116451241
zg0203	2	2	0	45	-1049.250389	3071	18086	70	112.5	163068020	1.717146149	22	9.043416098	268	14.08777217	92.95587747	94	-1	269	9.241645735	94.95397187	0.723422403	497644104	0.368482215	375.4616162	28.01841972	38.66577771	2.292519626	2.210630425	0.582196027	0.584017363	0.466644814	1.170809939	0.350607259	0.7834874	0.777936548	0.996037878	0.964714614	-0.198109052	0.664370692	0.386602177	5.254640955	0.176959459	3.093553447	0.702409151	0.312134218	10.50928191	2.46743891	0.698206613
zg0204	4	2	0	49	-583.5915353	3071	507	52	84.4	2445357	1.247272703	18	2.901078951	102	10.13945979	68.2938856	69	30	72	7.377450074	69.44918537	0.0405244	5297026.618	0.486697089	159.1345386	5.314082073	1.801196102	0.261583848	0.784709769	0.462024294	0.257375479	0.39409347	1.062964188	0.292684998	0.814275069	0.809746347	0.97402088	0.923445667	-0.129877076	0.44815818	0.334653999	2.287546457	0.288654631	2.249959695	0.380199589	0.463358039	4.575092913	1.732039631	0.311683516
zg0205	3	2	0	27	-633.1451671	3071	7340	58	82	36496878	1.093048624	12	5.581730589	110	7.683267379	69.76893733	70	0	110	5.225499216	70.51472685	-0.617989385	82376376.25	0.531851859	104.6220869	10.8057489	1.639140591	0.14484753	0.715399228	0.327729494	0.369208804	0.319288504	0.911474365	0.220161675	0.84176258	0.841199847	0.987462189	0.946986225	-0.124099094	0.429235485	0.311902638	3.272432402	0.336279416	1.997814215	0.411890508	0.518510231	6.544864803	1.65954663	0.260782181
zg0206	3	2	0	23	-592.3534345	4010	47202	11	34	28856533	1.108527707	12	4.999156031	84	7.600444543	22.57067497	22	-27	111	5.01109964	24.72531739	0.649887683	62137358.66	0.505769692	101.9059516	11.6537237	1.701424859	0.427162679	0.758597562	0.347012947	0.370613314	0.340245711	0.936830323	0.227888496	0.830978879	0.830553868	0.990650684	0.951513069	-0.111313463	0.433869527	0.334571242	3.398650567	0.294666963	2.054976903	0.439784395	0.444433713	6.797301135	1.693337749	0.276402627
zg0207	6	2	0	52	-590.9211028	3649	22669	9	66	42418317	1.830983611	38	1.928569774	119	19.55894397	37.10004852	37	-28	147	15.88610517	43.25741225	0.071019164	88107199.12	0.306073607	494.7901138	16.71288264	16.07356491	0.024754984	2.987467369	0.43265791	0.746123261	0.387088624	1.037478393	0.272274739	0.813983126	0.81101141	0.991453142	0.95224455	-0.327429613	0.817084054	0.347843973	4.009251342	0.165646996	3.023040023	0.764958679	0.264976426	8.018502683	2.552895464	0.85503132
zg0208	3	2	1	30	-1095.266037	3071	36643	47	74	139388938	1.024438221	14	3.510393663	115	8.374604035	60.75283137	61	-11	126	5.966933447	61.67634702	-0.172581351	543169972.4	0.617411101	113.065262	15.74358726	1.495260529	-0.073151618	0.5809548	0.339739141	0.261207017	0.325558422	0.947453441	0.232628369	0.839575069	0.838638861	0.990876045	0.953744444	-0.057031269	0.308045294	0.313236926	3.960211732	0.408971484	1.958344605	0.26841161	0.617937152	7.920423464	1.585532741	0.230173485
zg0209	3	2	1	33	-625.6497787	4458	12278	50	85	62282140	1.514712798	16	7.76220338	242	11.61945265	69.24743444	68	12	230	7.094508297	71.2226205	1.240495674	211552669.9	0.441543484	277.4544954	10.61491028	10.85460824	1.250206864	1.345791481	0.410159132	0.508199089	0.375694333	0.997543132	0.263646776	0.81636803	0.815175338	0.995994255	0.966078503	-0.184573498	0.597579179	0.357045387	3.221768491	0.261599145	2.525644501	0.579523546	0.455034014	6.443536982	2.103230893	0.438987653
zg0210	4	2	0	53	-1019.780112	3071	6481	36	75	21668468	1.515067413	20	4.482904924	107	12.2854543	55.5849406	56	-70	177	8.467828445	57.82199779	-0.455670067	89551715.41	0.419859092	253.6978075	33.08836373	4.588234292	-0.409302577	1.094669302	0.775149158	0.168399487	0.596121711	1.307517773	0.406840258	0.729243083	0.719561193	0.988407466	0.935685246	-0.048611749	0.248818317	0.461456621	5.745297648	0.196175625	2.891647817	0.230021416	0.355328224	11.4905953	2.072383043	0.467454615
zg0211	3	2	1	64	-619.8497812	3071	287177	24	91	1112394451	2.145119026	38	6.369384017	576	21.15983701	56.45985925	55	-43	619	15.4234184	62.23784973	0.46821725	2780392045	0.258058039	685.834233	23.41643423	56.32542892	2.176068547	3.613053128	1.033149359	0.554229017	0.71616675	1.448500784	0.504977561	0.688305015	0.672549257	0.998482791	0.973884788	-0.141721445	0.642388695	0.492283892	4.771942928	0.08507151	3.973611461	0.569140492	0.14739791	9.543885857	2.946893645	1.161550622
zg0212	3	2	1	37	-512.5846966	5999	12736	11	56	18968723	1.713807476	24	5.136487106	139	14.56672668	33.54860239	33	-36	175	9.920978888	38.59246528	0.515676543	51149791.39	0.367198696	363.8696541	15.47267919	17.8152598	1.241543413	1.968066736	0.463021801	0.614629797	0.418092707	1.058030152	0.276387232	0.798271068	0.795446556	0.992942379	0.954040327	-0.230508155	0.69781183	0.380392495	3.885399711	0.192216248	2.937620864	0.656083045	0.358648886	7.770799423	2.432250818	0.607772134
zg0213	6	2	1	59	-698.7167954	3071	3711	50	79	16179252	1.224896387	15	5.611245029	99	9.527548918	64.77283751	66	-12	111	6.218231302	66.02885139	-1.013923723	58932029.25	0.5290587	164.2887367	17.15083088	3.03276171	-0.256649338	0.797497061	0.460991457	0.261872664	0.399271132	1.076206972	0.293417338	0.810252399	0.806536467	0.982814459	0.93489586	-0.085012377	0.321683516	0.349031877	4.131166316	0.318996597	2.266630589	0.318451776	0.522160246	8.262332632	1.766396679	0.31462213
zg0214	3	2	0	47	-662.0746291	3071	1328	46	93	6877259	1.728290613	24	4.282472602	146	14.76364721	69.28539157	68	-4	150	9.948185141	71.96289937	-0.222107583	27756271.45	0.370341305	378.1934011	18.338058	8.667273527	-0.091747145	1.401676046	0.692986267	0.30166991	0.56295695	1.248350464	0.366393025	0.738715391	0.73144207	0.986507377	0.931384966	-0.092693367	0.425183003	0.462557703	4.261537274	0.182860783	2.957186241	0.357383797	0.333124272	8.523074549	2.216415979	0.523665578
zg0215	5	2	0	21	-696.097076	8355	11341	22	81	58253507	2.164212872	30	62.66146212	767	23.34880455	54.49969139	49	-40	807	12.7256867	71.66966307	6.317328398	149652607	0.291744585	2166.324244	24.59945485	7102.547814	223.0665726	11.36628135	2.751293365	0.609917968	0.784487731	1.565415628	2.09706564	0.716881353	0.703353558	0.997709198	0.978251732	-0.184393946	0.69621545	0.432584848	4.737651713	0.117887208	3.892371425	0.648324299	0.216470149	9.475303426	2.971957407	3.529393679
zg0216	6	2	0	47	-634.6877664	3071	10497	49	89	53431416	1.54023571	22	3.269595757	122	12.73494406	69.51719539	70	-5	127	8.89727548	71.34536157	-0.333733377	158204637.4	0.39540016	257.5201625	18.90365653	6.277072506	-0.519222879	1.433128113	0.433126373	0.53030849	0.400212607	1.03109425	0.263930205	0.805303486	0.803185073	0.988433055	0.943410905	-0.183464521	0.607827562	0.372129312	4.318974035	0.207441513	2.699149991	0.536866472	0.326286592	8.637948071	2.217503701	0.466563622
zg0217	3	2	0	27	-1121.907278	3071	18047	55.6	84	92040104	1.160282629	14	3.168751142	135	8.702968489	70.56663157	71	15	120	6.104441871	71.41444102	-0.223545731	308201558.9	0.491816147	120.3728944	11.37497619	1.563639022	0.109095502	0.830974059	0.310027172	0.454919842	0.304368339	0.894487934	0.214186589	0.848752619	0.848381714	0.991644309	0.956619557	-0.157396737	0.524206289	0.299476833	3.353315357	0.296533876	2.083755155	0.460196388	0.447322201	6.706630715	1.758051189	0.285250308
zg0218	5	2	1	56	-654.2091133	3071	4235	50	119	35242534	2.109365642	37	2.45281339	153	20.98092764	87.57922078	90	14	139	15.5926041	91.22352635	-0.267783594	96046337.66	0.2604986	651.6118469	16.88836831	37.26520956	-2.732012558	3.892214221	0.814829425	0.655796309	0.608583437	1.30786399	0.411844334	0.728050838	0.716329131	0.984262038	0.926723776	-0.23330209	0.753467244	0.447280811	4.014821656	0.096986201	3.758439637	0.702842117	0.162956776	8.029643312	2.929744238	1.176760912
zg0219	0	2	0	68	-741.8901934	3071	1143	-21	19	314592	1.387669779	20	5.23386766	34	12.65093088	1.497812773	5	-75	109	8.566853803	16.59016564	-1.259845863	1336785.586	0.4673577	272.9901527	13.37227757	5.710683664	-1.290257959	1.060650408	0.6296954	0.248067636	0.457207119	1.209319992	0.402243397	0.797053046	0.788629298	0.977572757	0.927684142	-0.102561755	0.358453131	0.335364477	3.642002453	0.300484279	2.42374614	0.313461087	0.495654671	7.284004906	1.841914697	0.422586452
zg0220	6	2	1	35	-1064.27638	3071	3308	72	123	31962531	1.770134071	25	3.110403689	160	15.36965295	96.31106409	95	47	113	10.52707	98.29644937	0.493133034	126765458	0.341431823	386.3708933	11.34713188	12.0616863	1.052782005	1.983119546	0.631403318	0.510902779	0.517269185	1.187612175	0.339358934	0.759915742	0.752778821	0.983433472	0.928120034	-0.171393392	0.587612612	0.421859793	3.317889492	0.160017616	3.142103415	0.52452504	0.307166462	6.635778984	2.457325534	0.653630716
zg0221	2	2	1	66	-1145.019028	3071	15019	67	101	110061605	1.410111596	17	6.315507977	136	11.5021402	84.09208336	86	-10	146	7.177337922	85.60466109	-1.212518961	411977027.8	0.496306077	256.6795159	24.40160033	7.662902893	-0.944229703	1.153407761	0.481469347	0.39034395	0.401675813	1.08696963	0.307149081	0.811603052	0.807126532	0.990590991	0.950869784	-0.140666513	0.464677542	0.339854553	4.92273606	0.303957593	2.477287238	0.45966664	0.517845442	9.845472121	1.981399488	0.408719277
zg0222	6	2	0	62	-611.8804023	3071	8300	57	75	36603723	0.556137017	10	3.536906164	104	5.468380694	66.04493976	66	44	60	3.994727218	66.40848672	0.174652667	96614257.88	0.79497901	48.15304066	4.494525684	0.615856906	0.315413953	0.295458357	0.146699833	0.340083598	0.145542972	0.594812393	0.124291117	0.927421324	0.9273442	0.991391013	0.970929968	-0.129907323	0.338976683	0.144530718	2.111231713	0.663489141	1.064712889	0.346254595	0.806783263	4.222463425	0.915397446	0.110539547
zg0223	4	2	1	46	-648.7268907	7044	3803	47	80	16179016	1.301431068	18	3.118627328	109	10.40222117	63.92111491	64	10	99	7.521139391	65.22482004	-0.192468109	48391887.15	0.489473172	168.3682184	9.568231567	2.912826717	-0.066680352	0.946475402	0.429083678	0.375266501	0.400196044	1.033194129	0.263416686	0.804693676	0.802790741	0.983729745	0.933986824	-0.104099107	0.442363256	0.375135716	3.072268775	0.275144964	2.42341352	0.379888689	0.476950032	6.144537551	1.946750439	0.34388977
zg0224	4	2	0	35	-646.0346836	3071	19894	64	93	124731190	1.25404475	15	4.219412762	135	9.360184629	78.23504574	78	2	133	6.328083592	79.18200164	-0.242601069	376852405.9	0.483905212	149.0670014	13.61541222	2.481955055	-0.289055239	0.862936062	0.418553086	0.342567049	0.391375418	1.021403459	0.259990081	0.80867259	0.807022389	0.988811592	0.94456622	-0.095899533	0.403388648	0.36914008	3.674812941	0.273080172	2.316131904	0.362812199	0.439739104	7.349625882	1.856129662	0.320372287
zg0225	2	2	0	63	-726.5016832	3071	2597	48	101	15575510	1.834794096	29	3.071102068	126	16.82926317	74.64073931	76	-20	146	12.35793856	77.44353403	-0.360900101	50427424.8	0.32519217	426.2609972	21.51839463	12.57483556	-0.748051627	2.195483946	0.668167607	0.532691286	0.538141254	1.161127037	0.331819208	0.751136598	0.743830137	0.987004598	0.934486846	-0.230003592	0.672266098	0.437476712	4.597315496	0.154943903	3.169324471	0.577577193	0.246880701	9.194630991	2.477589997	0.715912888
zg0226	0	2	1	26	-1111.461268	3071	2029	3	46	1760868	1.587382312	20	5.820575001	114	13.73572115	22.89600789	20	-28	142	8.946990661	29.45929688	1.260449285	6680775.073	0.417473738	343.6229954	12.01020549	14.97176332	2.491517863	1.694693618	0.40192777	0.60680828	0.378126691	0.997717051	0.250689771	0.81487645	0.813316762	0.99201655	0.953063832	-0.232801829	0.682293746	0.357556224	3.418584354	0.247311525	2.632264008	0.650059032	0.431115918	6.837168709	2.207398909	0.524155347
zg0227	6	2	1	42	-1036.43774	3071	1916	39	63	5105888	1.044409402	12	3.16976956	89	7.220910822	50.81837161	51	19	70	5.313648579	51.62236411	0.103925581	14062714.02	0.499453018	82.36158315	6.787999429	0.665837267	-0.110868281	0.585197667	0.412553226	0.169431101	0.405227069	0.982129534	0.242027715	0.798607491	0.798119081	0.975861448	0.919198791	-0.04765533	0.219828061	0.398816683	2.596978016	0.279844855	1.979988125	0.189787704	0.390617412	5.193956032	1.548986543	0.249437723
zg0228	2	2	0	74	-621.4585667	5759	6403	17	65	11493067	1.690533033	21	4.691046507	122	14.99851602	37.14024676	33	-19	141	9.10929371	42.36685421	1.21559058	34029726.96	0.387815561	415.5524064	9.852584232	28.31717151	4.681766164	2.47323007	0.621314843	0.600681756	0.492137606	1.200008356	0.361737073	0.773615562	0.766831124	0.983872994	0.931912898	-0.198405297	0.658775965	0.396408991	3.064155924	0.198218042	3.052871976	0.666579896	0.383684335	6.128311849	2.427275057	0.773636228
zg0229	4	2	0	62	-560.3675407	7480	9666	26.5	72	29096473	1.643509093	21	3.863502063	114	13.79748196	51.79505483	54	-27	141	9.048391999	54.86517625	-0.662354598	53677367.5	0.394520712	327.4598597	21.56144427	9.261048953	-1.250643973	1.547485686	0.602919116	0.422460193	0.467794751	1.177248281	0.366746341	0.785485297	0.779453592	0.988401301	0.943293512	-0.153566814	0.526060151	0.378064848	4.617911331	0.219188031	2.852903878	0.469566199	0.398936865	9.235822661	2.220302511	0.5376012
zg0230	4	2	1	73	-599.4731187	8063	625	5	46	726857	1.549110879	19	8.67854199	61	14.02061312	27.2176	32	-76	137	8.047965482	34.10236355	-2.034711267	1939198.489	0.45650688	422.1734502	32.68009033	22.2224379	-3.461321686	1.63035362	0.816400493	0.304638748	0.529777793	1.283725571	0.51527174	0.770550669	0.7622488	0.984998558	0.937306178	-0.124467882	0.468711313	0.38476687	5.698691355	0.258272859	2.723696608	0.425620271	0.460255298	11.39738271	2.125575317	0.611688528
zg0231	4	2	1	44	-1140.395312	3071	936	29.5	241	22139347	3.437843784	108.25	8.953506884	672	76.96201101	110.9903846	67.5	-56	728	47.68171536	153.7958013	2.186743563	105568741.2	0.140242622	11334.28303	76.11769671	20392.11046	695.8028382	54.80780438	18.3996877	0.491781696	2.500285188	2.867859993	11.54174371	0.504770963	0.449637949	0.982682362	0.931582354	-0.232394994	0.875556787	0.351097136	8.18585858	0.037359431	6.133331617	0.680355632	0.133387849	16.37171716	4.338747945	18.30187302
zg0232	2	2	1	52	-580.8574156	3071	3649	6	72	7572206	2.103030145	40	2.477209919	107	21.35910348	37.66127706	36	-65	172	16.15543625	45.55376515	0.016394257	24515848.83	0.260607932	656.7737294	26.46625138	27.96416633	0.111365753	3.465102191	0.875057005	0.594710434	0.636104533	1.364130917	0.452195732	0.717303723	0.705349438	0.987017026	0.93185745	-0.18504389	0.697549828	0.465790388	5.081140972	0.096121581	3.772136506	0.620572492	0.152854774	10.16228194	2.881463763	1.085039799
zg0233	5	2	0	61	-660.1208357	3071	103	61.4	104	729569	1.595559455	23	3.119817061	117	13.31963427	82.41747573	82	36	81	9.155859607	84.16171442	-0.260653283	2362059.79	0.386558582	290.5538694	8.451302779	5.899851627	-0.344477367	1.519747431	0.513054791	0.500145378	0.485648885	1.028180775	0.261022548	0.761743208	0.759916148	0.97030394	0.903783753	-0.207042276	0.676307594	0.461668718	2.862851303	0.189179078	2.759322538	0.590868964	0.332561738	5.725702606	2.235918402	0.508200556
zg0234	4	2	0	60	-619.3044092	8131	8235	51	126	73207133	2.270588911	42	2.475199048	175	23.52023558	89.83084396	91	8	167	17.33681759	94.28549766	-0.13733415	164275092.9	0.232842301	820.1745435	16.84303943	47.47267813	-0.528505786	4.423400747	1.017251081	0.623829325	0.712822594	1.395570757	0.460165426	0.690810974	0.673937716	0.984867128	0.924092875	-0.201206858	0.710085372	0.478993652	3.998322065	0.079504191	4.056124291	0.631757694	0.135148716	7.996644131	3.069179579	1.360162957
zg0235	3	2	1	69	-577.5796389	6755	3601	12	72	9186093	2.028540633	31	3.537036502	116	18.96241016	44.29963899	48	-63	179	12.88784702	50.50726575	-0.60332993	29309441.05	0.292684983	588.5258788	29.8130996	29.22630534	-2.432439276	2.896038896	0.838159386	0.542650019	0.601071938	1.337792758	0.445770158	0.73533624	0.722958969	0.987541366	0.935755743	-0.179555146	0.634969025	0.426522435	5.412480377	0.129914074	3.553667073	0.556672204	0.25660255	10.82496075	2.733216603	0.93354957
zg0236	0	2	1	72	-697.9458147	3071	18013	2	32	8566595	1.2752726	15	4.937574713	64	9.428660696	17.85704769	19	-68	132	6.283818368	21.80776172	-0.715721341	25882395.06	0.485831481	156.704319	17.85346707	3.538134329	-0.251048753	0.940901728	0.413080863	0.388026858	0.391663019	1.012572192	0.254682447	0.807682145	0.806310275	0.988926718	0.944427936	-0.116498356	0.468882483	0.373451165	4.209691954	0.27309415	2.367894267	0.452242576	0.455857784	8.419383907	1.918282387	0.338495648
zg0237	0	2	1	55	-1022.536815	3071	2775	25	49	4197058	0.915911854	12	7.727016896	71	8.056726305	37.19927928	39	-33	104	5.15274075	38.89027299	-1.531839523	12051443.74	0.691692557	128.6669544	15.9740113	2.064032563	-0.34123991	0.469293966	0.286423945	0.224755972	0.249241313	0.86064812	0.222411271	0.881259609	0.879097607	0.989322291	0.959322451	-0.08750755	0.292659758	0.219698883	3.991015577	0.552971884	1.554601475	0.311404466	0.734978541	7.982031154	1.289510204	0.188929478
zg0238	4	2	0	53	-675.1649513	3071	650	62	98	4237293	1.37474875	18	3.021600375	116	10.68901775	79.60769231	79	33	83	7.825884774	80.73978144	-0.023162906	11731904.78	0.443147929	181.5276331	7.553862159	2.859515124	-0.133954129	0.996202487	0.447662702	0.373806143	0.422753652	1.036373316	0.26279834	0.792774682	0.791114079	0.974106471	0.916279571	-0.10795073	0.452596247	0.400958233	2.723296259	0.242546684	2.47510968	0.379762473	0.407320214	5.446592517	1.987653694	0.360966297
zg0239	4	2	0	59	-1052.245376	3071	8535	15	54	12188170	1.501703848	24	2.538608203	87	13.06109721	34.39906268	35	-20	107	9.77921629	37.7891818	0.169163865	37195343.02	0.395023421	244.7267478	8.5662711	6.568576755	0.432827491	1.662531342	0.359506522	0.646433929	0.343766344	0.9548371	0.235563122	0.83071178	0.829690846	0.98630191	0.943078346	-0.267628765	0.734036934	0.330262018	2.870598215	0.207358631	2.651509476	0.659254363	0.345554067	5.74119643	2.260653853	0.505509466
zg0240	1	2	0	35	-541.8511796	3071	2306	32	77	7878103	1.623352212	24	2.757745194	102	14.01260711	55.7896791	57	-1	103	9.910912042	58.44955053	-0.248994598	15676777.04	0.378921385	303.8616628	14.61849142	6.349333371	-0.428904778	1.500190348	0.637501078	0.39800678	0.540083524	1.195809456	0.332192673	0.746034853	0.739699993	0.983177258	0.924577208	-0.111130408	0.484915995	0.45635091	3.79499191	0.171853685	2.995235797	0.411021311	0.324253578	7.589983821	2.29485354	0.534422856
zg0241	3	2	1	72	-1076.811527	3071	45363	64	83	252017272	1.065934804	9	4.66212965	115	6.0557774	74.11035425	75	21	94	4.120046391	74.53568877	-0.704503579	384547839.4	0.49255457	63.22429219	12.46769152	0.974190097	-0.136424169	0.685974417	0.368813633	0.300398573	0.367923213	0.948665078	0.231907822	0.816186797	0.816127436	0.985821946	0.938700665	-0.072652132	0.363306464	0.367144095	3.519715232	0.266110966	2.03037382	0.343962136	0.345816657	7.039430464	1.657981663	0.263697012
zg0242	2	2	0	47	-1084.273741	3071	5007	86	112	49905235	1.210013394	12	7.336913999	183	8.144126563	99.21689635	99	46	137	5.563091756	99.83532977	0.4797275	116603770.4	0.470735777	123.1005493	12.5729992	2.134475442	0.083141153	0.770502894	0.444617106	0.260805284	0.425554338	1.013349296	0.253555172	0.790269519	0.789129108	0.991156685	0.94706612	-0.080071102	0.331873489	0.410106349	3.534250392	0.251693077	2.229369956	0.312518316	0.324752296	7.068500783	1.762328159	0.30378
zg0243	4	2	1	33	-600.5986116	3071	3673	53	92	20289453	1.47400704	20	3.676262264	130	12.19188553	72.69670569	73	-3	133	8.708095323	74.32325222	-0.069902833	52407815.61	0.417339903	239.1348027	19.87516626	4.548784661	-0.017294376	1.142892263	0.5832229	0.319997807	0.50319966	1.157685884	0.31670816	0.761312831	0.756402494	0.988535819	0.938197325	-0.087783139	0.38305442	0.437188927	4.442433467	0.200702491	2.741031179	0.328755725	0.289078566	8.884866935	2.095655457	0.431528791
zg0244	0	2	0	61	-679.4694905	6893	819	12	39	628480	1.153938563	14	3.054486031	60	8.408467397	25.53113553	26	-5	65	5.818021744	27.7015315	-0.208718989	2185633.276	0.486496681	115.5359659	6.891526337	1.414819478	-0.292559083	0.758797328	0.381924858	0.329426736	0.36793514	0.983818584	0.244114979	0.818364049	0.817431402	0.977780709	0.926879296	-0.085111408	0.394802452	0.355694138	2.607056676	0.280659525	2.149314529	0.336012084	0.428868481	5.214113352	1.741302741	0.285180546
zg0245	2	2	0	32	-1011.953087	3071	1303	70	94	8962410	0.833263268	12	5.825065228	107	7.431716995	82.33461243	83	23	84	5.003874053	82.93544818	-1.084391518	24684405.28	0.690421007	99.30016038	15.02509617	1.01239293	-0.349587914	0.371880942	0.277909028	0.136088355	0.255729509	0.86063785	0.211013616	0.875831832	0.874353198	0.989487686	0.957906499	-0.04801468	0.207189338	0.236322429	3.873171669	0.550047549	1.449609582	0.197844113	0.726973719	7.746343339	1.167234162	0.162447493
zg0246	3	2	0	50	-702.2404217	3013	3819	17	81	13763055	1.942689049	30	3.00412683	113	18.9063648	55.08693375	60	-24	137	13.07219399	60.03196975	-0.721013983	54824834.32	0.317109962	569.2671218	13.80005142	29.58346505	-3.489279252	3.363402712	0.970497867	0.559197417	0.664112104	1.411064884	0.496387446	0.713191922	0.698318612	0.975482124	0.910311999	-0.170788891	0.653911433	0.449102811	3.633214511	0.12165022	3.653209647	0.596641203	0.273415683	7.266429022	2.776638918	1.083475145
zg0247	1	2	0	68	-1146.289461	3071	4001	21	40	3830266	0.914087035	10	4.243417538	67	6.089192273	29.928018	29	-2	69	4.301854783	30.94070407	0.46587843	5844522.095	0.609960794	61.64090707	7.76763391	0.889277032	-0.276632652	0.523681281	0.29018439	0.286682648	0.288609206	0.868429448	0.205559088	0.855957928	0.855852916	0.982958127	0.942330665	-0.076190881	0.337523616	0.287230919	2.776552615	0.412312661	1.730035909	0.302555421	0.604207709	5.55310523	1.434535982	0.203466418
zg0248	0	2	1	63	-643.1814141	3071	336	8	29	118986	0.658028758	9	3.804803894	44	6.072810374	17.05357143	16	-3	47	4.203886405	18.81820927	0.719924396	420320.0533	0.736607143	63.30070153	4.510793479	0.540036662	0.304664275	0.28959866	0.14671478	0.313908921	0.14671478	0.593870615	0.123822905	0.92664261	0.92664261	0.985328522	0.963321305	-0.137102964	0.340232281	0.14671478	2.115399995	0.66034136	1.036147343	0.354708352	0.804091721	4.23079999	0.889432563	0.10907836
zg0249	1	2	0	49	-1035.407219	3071	11067	48	85	52099276	1.477501246	17	10.82365367	254	12.00054591	66.43408331	65	12	242	7.508990553	68.61212799	1.382857959	158994372.6	0.472238884	294.1366824	10.39622138	18.72663966	1.844545726	1.555059776	0.622831185	0.431643214	0.4440001	1.181008586	0.410557359	0.800640461	0.794447614	0.995065905	0.964048808	-0.151595027	0.541049592	0.345232382	3.18796248	0.265884699	2.762983021	0.480457784	0.474045697	6.37592496	2.178383016	0.54447274
zg0250	2	2	0	36	-617.4717336	7266	17770	70	107	142866605	1.415018459	19	3.028287811	148	11.5128188	88.50877884	88	32	116	8.385208499	89.66473068	0.011697246	438126290	0.445696391	205.9599961	9.450488907	3.72740663	-0.002578581	1.109075876	0.482361965	0.389924926	0.438127159	1.076884533	0.280945115	0.788195566	0.785359901	0.981814895	0.928023922	-0.114930666	0.463864412	0.400491972	3.048561788	0.235780012	2.6052144	0.397345624	0.425535607	6.097123577	2.065537974	0.39785946
zg0251	0	2	0	67	-587.9520779	3961	8561	-11	24	2133802	1.366689768	18	3.559288282	68	11.16938708	6.780749912	7	-63	131	7.755093403	15.7875526	-0.208078474	3433981.776	0.47139947	203.2682476	14.72827392	3.548916491	-0.294694605	0.997951504	0.526392401	0.30837456	0.466039266	1.138690496	0.306642981	0.776897756	0.773014141	0.986028728	0.934493908	-0.062146152	0.367051291	0.414555512	3.822349039	0.246145362	2.608144165	0.317378069	0.438196448	7.644698078	2.009633551	0.381085976
zg0252	6	2	0	39	-700.0916289	7603	1961	17	102	10053055	2.631202019	37	8.631647457	372	28.66248397	57.21825599	57	-89	461	15.96031974	71.59954005	0.334300756	27397550.79	0.223515357	1852.565317	50.44906718	575.5161659	12.99230198	9.225514049	2.341421887	0.587631353	0.93621939	1.79086773	1.395807718	0.664214177	0.638660691	0.993935035	0.956093633	-0.229819139	0.800768387	0.436371498	6.979870771	0.077936783	4.579935552	0.704800359	0.189499236	13.95974154	3.476560628	2.891733984
zg0253	0	2	0	54	-778.70781	3071	2507	14	35	1765714	1.042871775	10	3.963037173	70	6.43288859	25.20941364	26	0	70	4.614546175	26.53890582	0.112431272	7471232.595	0.499436202	68.79898597	2.52944538	0.740933128	-0.085559858	0.650509758	0.358368605	0.28800265	0.357546631	0.920081344	0.223027822	0.82136368	0.821308882	0.964201077	0.910654441	-0.08632001	0.331426665	0.356827404	1.567289194	0.282984203	1.946848903	0.288547956	0.382164765	3.134578388	1.585425364	0.252219591
zg0254	6	2	1	61	-602.5426592	3071	2434	27	75	7679626	1.698927294	24	3.513775704	115	14.9725236	52.81101068	56	-14	129	10.33600047	56.17068863	-0.632600109	21937749.98	0.376454757	366.143412	14.18633726	11.85423286	-1.549663029	1.735221924	0.515191602	0.530955749	0.44380038	1.113141432	0.305039082	0.7896272	0.785238932	0.986393413	0.937857115	-0.18733911	0.618633702	0.384838338	3.725497292	0.212222423	2.886782632	0.575695522	0.397334422	7.450994584	2.315391645	0.562603381
zg0255	1	2	0	61	-1160.179092	3071	1754	48	286	85810624	3.138194643	39	17.56484726	1293	100.9374851	134.3215507	77	-30	1323	28.14559086	221.1850327	3.61168989	261873242.2	0.210512151	30880.53971	99.41526652	403160.6755	7078.750396	177.3329565	54.66694793	0.544094109	3.188110307	2.804766553	42.93618387	0.5961417	0.565512737	0.985222233	0.953735282	-0.274744491	0.887424871	0.330246569	8.288336157	0.087057682	5.429663679	0.702569056	0.192030908	16.57667231	4.047336295	57.99997609
zg0256	1	2	1	65	-1087.688849	3071	615	5	54	745134	1.853014101	23	3.779555257	93	15.22522308	28.2601626	26	-32	125	9.693757226	34.80804505	0.310984722	2530985.332	0.327326327	412.9632097	14.64306184	13.12010591	0.985735798	2.013385365	0.841489226	0.40769535	0.635573135	1.306382316	0.404555584	0.715141633	0.702805042	0.978197119	0.912814666	-0.140444161	0.545872634	0.468535175	3.787477446	0.137482541	3.300811668	0.448932632	0.239295136	7.574954892	2.479007586	0.713718648
zg0257	2	2	1	59	-1086.997057	3071	12632	57	82	62351633	1.052074209	13	3.885298374	122	7.619392966	69.55438569	70	20	102	5.327619763	70.25671792	0.112330348	171729811.4	0.55387898	98.19384397	10.77168868	1.2645779	0.300312449	0.638924117	0.336675344	0.308064423	0.328788009	0.932210242	0.22635985	0.836904988	0.836394729	0.98711581	0.945388681	-0.080430241	0.360091576	0.322033573	3.270491796	0.348667198	1.960334212	0.314900531	0.535813036	6.540983592	1.603023005	0.243899865
zg0258	4	2	1	42	-678.8318345	3071	3411	30	53	6228385	0.89670659	12	5.986632706	99	7.316238245	41.65435356	42	-37	136	5.144528032	42.73137477	-0.228929013	19293704.59	0.651693037	90.88521925	17.37572568	0.917940891	0.25428874	0.447776941	0.283692945	0.218336964	0.267425696	0.865008428	0.210156218	0.868711616	0.867874053	0.992424658	0.962071818	-0.069282402	0.280571075	0.255619867	4.163494852	0.480795325	1.611814202	0.257847091	0.670204343	8.326989704	1.309188272	0.182867471
zg0259	6	2	1	34	-640.4904791	7433	13614	17	68	29166305	1.808966396	31	2.755468176	123	16.95174075	41.59372705	41	-48	171	12.9932944	46.28580628	-0.194106314	113654952.6	0.322335162	412.3377335	18.36804232	11.78588412	-0.61698885	2.192818256	0.570000086	0.583925904	0.483658115	1.16953261	0.328158392	0.771880541	0.766786148	0.988827542	0.94071875	-0.201849807	0.689763572	0.414404412	4.238137433	0.150343487	3.15967049	0.619964321	0.249061389	8.476274867	2.527524321	0.690704586
zg0260	2	2	0	26	-1128.601208	3071	17930	66	112	145996607	1.652894496	25	2.859928786	155	14.27241908	88.47702175	88	13	142	10.30537668	90.2362911	-0.003305088	402106064.9	0.367645193	314.404854	16.64959799	8.557694211	-0.051923187	1.721083607	0.543925934	0.517893042	0.468133529	1.137603377	0.312145231	0.778177646	0.773511771	0.989310573	0.942523041	-0.16519498	0.599482675	0.40547142	4.044154568	0.175019621	3.000547611	0.521328034	0.332319274	8.088309136	2.386884558	0.566252385
zg0261	4	2	1	27	-1123.07736	3071	43126	20	45	50775712	1.069646809	12	8.275119217	118	8.132548975	32.40295877	32	-14	132	5.375231483	34.31297878	1.29097116	163594742.5	0.585662101	127.4287757	8.157855454	3.57035003	0.40021175	0.672563794	0.362016698	0.29762224	0.34406589	0.974802042	0.242665839	0.83087746	0.829761534	0.990294764	0.951164384	-0.078667388	0.374257666	0.329123439	2.842572362	0.38231446	1.98126771	0.607858383	0.581602557	5.685144725	1.587816616	0.258645123
zg0262	4	2	1	55	-670.3533576	3071	1327	48	75	5180785	0.991423691	14	3.561407741	94	8.392195256	61.55011304	62	19	75	5.905291272	62.48306477	-0.345618841	18271010.33	0.632266832	115.7169687	9.115019338	0.992505427	0.018802194	0.4515137	0.3440661	0.128828838	0.311128623	0.946161582	0.242265259	0.849900739	0.847729436	0.9803483	0.938869388	-0.070313648	0.26817171	0.282539994	3.014639057	0.461852419	1.769965465	0.264272788	0.662693639	6.029278114	1.373266922	0.19889495
zg0263	4	2	0	56	-607.5644332	3071	2867	47	81	12674317	1.373288898	17	4.441479303	102	10.69851645	65.0523195	67	-26	128	7.478772878	66.48879101	-0.698240135	41835147.91	0.465685624	188.9550583	26.39160333	2.838438257	-0.215376543	0.865316434	0.598053436	0.175335477	0.50851111	1.185275221	0.330968269	0.760235681	0.754698678	0.988261118	0.937665338	-0.050704707	0.249163126	0.434246159	5.130760785	0.245184166	2.547344395	0.240630681	0.428777833	10.26152157	1.894238127	0.365842468
zg0264	2	2	0	71	-524.3732897	3071	3712	74.1	130	39132103	1.948038132	28	3.901375826	202	17.3846752	100.1274246	99	-7	209	11.50059605	102.6745032	0.222119389	92480165.29	0.31617706	516.5524591	30.45395203	18.54934366	1.131382635	2.211407245	1.020564554	0.358363975	0.695819829	1.42518625	0.499887914	0.699957624	0.684108731	0.990172311	0.939109979	-0.109481641	0.455167679	0.467572941	5.491428902	0.130117979	3.524923543	0.384616107	0.237999324	10.9828578	2.558124312	0.80799295
zg0265	4	2	0	49	-585.4689007	3071	543	37	300.6	37231680	3.425169051	68	14.5373062	1359	121.5034611	146.1362799	78	-12	1371	32.66045149	261.8523054	3.36247208	85014873.56	0.146675078	47210.81752	102.9869195	604544.6846	10027.79194	247.4671204	75.18723364	0.539910041	4.142855255	3.070220275	55.13035277	0.493196985	0.44879983	0.981002182	0.942360064	-0.365890732	0.961565162	0.374410376	7.734592218	0.035395337	5.861835549	0.885818661	0.095993885	15.46918444	4.384422065	80.66358851
zg0266	2	2	0	69	-1057.137933	3071	4684	65	99	33066626	1.324584561	20	2.867422243	121	11.01401942	82.92314261	84	27	94	8.034928475	84.02073928	-0.28870131	115533524.8	0.472521789	183.2370477	8.105797995	3.066244753	-0.164294155	1.027302882	0.373592013	0.464625511	0.352558442	0.976271095	0.24370312	0.8272207	0.825824136	0.978396622	0.930188782	-0.158009339	0.545254096	0.334207659	2.818220278	0.278555956	2.375221079	0.479297586	0.472239539	5.636440556	1.962713915	0.350223724
zg0267	6	2	1	66	-518.2250061	3071	7500	48	82	33225616	1.331322855	16	4.627397213	140	10.54204409	65.11226667	65	-10	150	7.263621178	66.55886217	0.203225274	93447045	0.49201824	190.4748629	16.95282822	4.168617484	0.222726747	1.002427967	0.465666447	0.364730013	0.415171751	1.07118862	0.283871012	0.800526464	0.797446656	0.990815928	0.948794295	-0.107811112	0.431455382	0.373735604	4.101048093	0.276280443	2.492964699	0.39930527	0.479029193	8.202096187	1.969531249	0.367023604
zg0268	0	2	0	47	-699.4151031	3071	7381	0	28	2411971	1.113013214	15	3.046646449	53	8.906043248	14.24535971	15	-42	95	6.356877627	18.07708659	-0.123847422	6890077.299	0.569527548	123.8507863	9.527780758	1.906127465	0.038892264	0.702059378	0.324613212	0.365595985	0.316834948	0.917763193	0.221838197	0.842878904	0.842360353	0.987576772	0.947379372	-0.109381089	0.433604675	0.310028966	3.071386168	0.376376204	2.038686563	0.407622109	0.586715442	6.142772336	1.694109699	0.256668147
zg0269	0	2	1	56	-612.9446931	3022	638	12	89	2126152	2.286161185	44	2.458206276	127	24.17224673	49.84952978	49	-28	155	18.41881358	57.72804038	0.192216765	7256131.195	0.229862128	847.5510264	19.77547146	32.49362913	1.321244738	3.540768961	1.69797838	0.338900294	0.981937835	1.685440316	0.692753712	0.612805188	0.579826991	0.975333168	0.898457074	-0.096945729	0.535602662	0.496762959	4.394201692	0.068049354	4.231583564	0.388657299	0.135819158	8.788403384	2.887968693	1.309686835
zg0270	2	2	0	52	-1040.791834	3071	54353	10	36	37842929	1.214111766	13	8.777043603	113	8.803088396	23.30243041	22	-29	142	5.696119507	26.38642854	1.452035511	93544837.92	0.482649112	153.2403483	11.97199329	6.724123569	1.286564181	0.966964737	0.419103906	0.394258899	0.404087249	1.012206464	0.252794653	0.800413399	0.799457582	0.991654014	0.949696122	-0.113013484	0.471770862	0.391376553	3.440207259	0.258845488	2.265144583	0.698997173	0.387084692	6.880414519	1.824116736	0.346517161
zg0271	0	2	0	57	-757.8570293	3071	15574	2	20	2810821	0.551618654	10	7.148906973	44	5.781553674	10.99903686	11	-54	98	3.934502178	13.43434539	-0.626879465	13349470.25	0.827322793	59.50282429	15.89423146	0.627647064	-0.104863044	0.21066739	0.136059792	0.206782822	0.133229404	0.572527244	0.118206068	0.933857029	0.933668337	0.994789454	0.97786249	-0.061907162	0.224762878	0.130752814	3.984416693	0.731150779	0.970742681	0.344677317	0.852482816	7.968833385	0.825915203	0.086681796
zg0272	0	2	1	63	-573.348151	7581	1808	-13	26	926761	1.607182967	18	14.76870294	54	13.99222237	6.031526549	9	-162	216	8.083481515	22.64042952	-2.612526289	2885097.95	0.44787547	476.2097362	61.68548665	59.68538496	-7.200520919	1.928680093	0.691377837	0.460668263	0.5177977	1.268549457	0.417724689	0.765593449	0.757937833	0.993323729	0.954173411	-0.110107152	0.497731933	0.404174802	7.834258733	0.259857059	2.773613337	0.64999254	0.469645942	15.66851747	2.104420483	0.655014482
zg0273	4	2	0	37	-673.9697647	3071	3700	43	110	27432873	2.086914137	25	4.569879307	160	19.59629131	81.60297297	85	-33	193	11.33983668	86.10627155	-0.706604649	68189228.86	0.324312053	755.244802	34.01529955	41.5436266	-3.416926274	2.886509823	1.224894824	0.356700774	0.71832925	1.489051993	0.626396829	0.711283224	0.690397522	0.985795888	0.932500417	-0.171312561	0.523112342	0.39942645	5.796526465	0.166730649	3.496417192	0.446494354	0.358985898	11.59305293	2.59619503	1.027851162
zg0274	3	2	0	57	-705.7094999	3071	294	34	89	1425486	1.66341832	38	1.992011959	104	19.41732611	66.10204082	75	10	94	16.07821992	69.63183063	-0.538141411	4525987.654	0.364500902	479.1120367	10.05408227	6.848806976	-0.985280788	1.421559019	2.010376792	-0.160025383	1.093088353	1.406072185	0.50336461	0.595334174	0.544828519	0.931515519	0.838856859	-0.301693323	0.775521054	0.391873519	3.193674487	0.196865429	2.774761445	0.704790331	0.308876234	6.387348973	1.86884449	0.857983953
zg0275	0	2	0	61	-601.6822407	8854	345	34	67	899673	1.212553937	18	2.664358236	84	10.53992018	49.42318841	48	13	71	7.758816048	51.06611231	0.088853245	1779207.141	0.469506406	165.0962739	5.602009817	0.870875427	-0.009122812	0.530973818	0.548175185	-0.067919507	0.523553325	0.919645759	0.218983484	0.742326981	0.740685523	0.968188904	0.896110064	-0.243027347	0.619214445	0.502009198	2.366731781	0.316091871	1.89752535	0.540687818	0.370658544	4.733463562	1.31881408	0.269787251
zg0276	5	2	0	48	-567.9083731	6954	50006	18	60	81865538	1.550060761	21	2.983859257	114	13.01738481	37.04471463	35	-32	146	9.253098344	40.46126921	0.401176647	184777074.9	0.397586286	264.803424	16.26992202	6.975120133	0.731560856	1.556287642	0.490191285	0.521447836	0.442999261	1.095982422	0.288755753	0.786197466	0.783216055	0.990310857	0.945274839	-0.170180574	0.624000794	0.403270443	4.000423557	0.19226388	2.843384389	0.576823065	0.359194319	8.000847114	2.291588578	0.511619732
zg0277	2	2	1	51	-670.029921	3071	887	62	97	5807439	1.434161852	19	3.890308238	118	11.38667131	79.56820744	79	15	103	7.886204065	80.91527575	-0.403052577	19539494.32	0.440565147	216.1822136	14.02684775	4.171759706	-0.471576457	1.06102994	0.543659178	0.319938247	0.477009044	1.127882776	0.303823913	0.772526177	0.768160491	0.979630873	0.922079854	-0.096566367	0.403714321	0.4194236	3.727917826	0.235491444	2.609177437	0.382299371	0.407950432	7.455835652	2.01999981	0.401172279
zg0278	2	2	1	36	-1144.575561	3071	6527	50	95	41121061	1.496599105	18	9.523356143	135	14.18307482	76.84219396	82	-86	221	8.810028981	79.37346682	-1.90854224	147731666.5	0.476275529	395.4244614	59.13536526	29.30248341	-4.708029499	1.866911334	0.399114897	0.635242821	0.318050299	0.975839355	0.285666967	0.85248055	0.848871163	0.996125545	0.971669595	-0.288416902	0.700739198	0.264583394	7.666000422	0.366885476	2.348351362	0.673095059	0.582760125	15.33200084	1.977086893	0.566506558
zg0279	6	2	1	52	-609.5508591	3071	2237	36	65	6262134	1.089020505	17	2.722166194	81	9.201407866	51.71032633	53	11	70	6.963467302	52.90883346	-0.382259316	15738585.19	0.509561727	125.3868089	7.330729426	1.21693283	-0.386451107	0.710620635	0.246750032	0.474857398	0.243727719	0.789512264	0.182067322	0.878639859	0.878438372	0.985538627	0.9513552	-0.200372548	0.522764328	0.241083196	2.685883781	0.378819456	1.786551424	0.481538345	0.554551232	5.371767562	1.530368813	0.239342667
zg0280	2	2	0	70	-571.405018	7503	6281	89	118	68745661	1.139536184	15	3.368041352	147	9.084675174	103.9762777	104	50	97	6.330808096	104.6184423	-0.229687918	200460536.9	0.517575909	133.9521518	7.469084683	1.470815336	-0.224500603	0.671223039	0.43876151	0.207363321	0.411226619	1.042028277	0.265169979	0.798949666	0.79714018	0.97468306	0.918669515	-0.048275194	0.258671298	0.387380776	2.722279645	0.300032448	2.179393619	0.243232556	0.475130148	5.444559291	1.693786946	0.277496137
zg0281	2	2	1	60	-552.5977595	8840	1484	69	120	14509341	1.773920258	26.25	3.443719774	147	15.81602684	96.82008086	100	21	126	11.03943798	98.87964382	-0.60933067	40383550.19	0.343602197	403.055904	19.99497673	9.613692788	-1.295356474	1.694253358	0.834553918	0.328472408	0.625809705	1.338824521	0.423777496	0.719549565	0.707877128	0.978477732	0.914211819	-0.088561258	0.405816192	0.464573191	4.447452176	0.154905905	3.191815464	0.35206589	0.279134221	8.894904351	2.343364399	0.632201819
zg0282	0	2	0	46	-671.9612156	7253	24471	-8	15	2521461	0.996818376	12	3.857208693	45	7.399809843	3.540231294	4	-55	100	5.067712676	10.15079996	-0.304242409	7465773.006	0.563436402	90.50550212	13.95878229	1.040503631	-0.341106539	0.588350979	0.31696656	0.297747027	0.312737705	0.906718689	0.217654961	0.844335046	0.844054033	0.987842753	0.947977671	-0.074692773	0.343451714	0.309046064	3.72704614	0.369009031	1.851281633	0.306866883	0.555971139	7.454092279	1.521276926	0.226329385
zg0283	3	2	1	64	-992.4881985	3071	2147	63	89	12655257	1.150745237	14	6.865170199	110	8.472060862	75.95295762	77	-5	115	5.788881161	76.77493587	-0.894149381	35407783.78	0.491328223	125.5390073	21.22692291	1.644967726	-0.338770067	0.72504368	0.426986968	0.258010978	0.392577468	1.032238011	0.27008978	0.80869643	0.80709829	0.988661988	0.944494438	-0.061987662	0.328784648	0.369170834	4.599165892	0.2755083	2.143397065	0.296173707	0.41283512	9.198331784	1.707089571	0.288007662
zg0284	6	2	1	75	-582.7637719	3071	6565	45	76	24785095	1.230949236	16	13.45613712	237	9.781004044	60.07966489	59	10	227	6.864882912	61.44378046	1.161695878	74132908.96	0.526125215	165.7720237	8.53463403	5.738553512	0.493765653	0.812543757	0.522469885	0.214882586	0.451980558	1.125090314	0.314293349	0.78421118	0.780645262	0.994902649	0.959416233	-0.045111455	0.268775734	0.402053705	2.908955412	0.288240612	2.391074034	0.285034595	0.489529957	5.817910825	1.823159367	0.333753411
zg0285	5	2	0	50	-760.3318652	3071	18053	56	87	262198456	1.534758544	15	83.07356349	1477	25.76592485	82.74613638	71	5	1472	6.546382185	120.5147971	8.390336547	430681448.2	0.461789161	7676.893233	24.22831007	142406.607	2342.36214	46.1400681	8.923822984	0.680924787	0.818050173	1.376079229	8.224108194	0.796438038	0.791597598	0.997851919	0.988202197	-0.189414362	0.659672377	0.327591959	3.863127906	0.259173426	2.805662951	0.763443693	0.433290913	7.726255813	2.26398906	13.76597277
zg0286	4	2	1	52	-621.2288504	3071	988	47	74	3705325	1.064797675	14	3.351380848	96	8.564324526	60.25202429	60	20	76	5.904588677	61.23992935	-0.013227081	11996396.77	0.596012474	120.0225161	8.742175187	1.184768248	-0.05507188	0.527350907	0.371349486	0.167334231	0.347048082	0.988540114	0.249411075	0.830526193	0.8289061	0.978584761	0.931400431	-0.039514427	0.224794082	0.325784353	2.950111669	0.407117028	1.942909845	0.215900173	0.614635715	5.900223337	1.525536867	0.224675098
zg0287	0	2	0	49	-618.4877963	8096	5350	-19	21	1306424	1.489606759	22	2.878928823	63	12.60651795	0.100934579	-1	-47	110	9.169070398	15.62662478	0.268652892	2697155.765	0.407780103	244.1812141	6.528201736	5.551555225	0.492380239	1.421809014	0.407012457	0.554216813	0.385463054	1.005437228	0.252359776	0.810850583	0.809423413	0.98451843	0.936268563	-0.196854908	0.642121141	0.366696646	2.504877975	0.216160469	2.656382864	0.566001186	0.336759241	5.00975595	2.211428906	0.457205368
zg0288	3	2	1	44	-580.6022729	8326	2119	16	56	3529545	1.54067369	21	5.201248258	78	12.73100363	37.3142992	40	-53	131	8.7469207	40.81256434	-1.033971174	11538503.55	0.413111467	273.3084836	25.74635728	6.895522642	-0.772412844	1.31506844	0.593135677	0.372943984	0.511611987	1.160260405	0.319637677	0.756953189	0.752296018	0.988362925	0.937151875	-0.103498559	0.452685493	0.447745476	5.056246255	0.19788994	2.815393719	0.41421205	0.364876061	10.11249251	2.174275139	0.477051029
zg0289	3	2	1	36	-977.6746773	3071	15521	40	76	58378805	1.407150627	17	5.402319415	133	11.44588298	59.34572515	61	-43	176	7.337767355	61.32926374	-1.001458839	176380961.9	0.490634454	239.3634971	24.48902956	7.478712688	-1.050017267	1.174516717	0.412998096	0.471055193	0.365902521	1.033179048	0.274889027	0.824400436	0.821743826	0.993724859	0.959855096	-0.150001851	0.536527575	0.329291333	4.929332876	0.31622086	2.443947517	0.500003869	0.533856733	9.858665752	1.995638298	0.396878703
zg0290	3	2	0	57	-714.5287738	3071	346	33	64	793597	1.138237345	14.5	3.723617252	87	9.6637041	46.18786127	44.5	7	80	6.43897175	47.89188812	0.727191968	2957158.743	0.539025694	160.3144191	5.78087573	2.552820836	0.806522953	0.866432597	0.465146749	0.30823093	0.40575632	1.058126706	0.287048976	0.806837095	0.803060883	0.973733035	0.920807486	-0.116298649	0.424474143	0.355519446	2.383293632	0.307073066	2.187480903	0.361844285	0.487769579	4.766587264	1.701857588	0.332894837
zg0291	0	2	1	47	-582.9455999	7335	1506	-8	29.5	505771	1.456763932	22	3.251519825	48	12.0571199	10.56108898	11	-50	98	8.662118033	18.32586471	-0.353995537	1327797.436	0.426418276	224.300717	9.2521455	3.342851106	-0.133088421	0.987180889	0.467595297	0.327026458	0.424921002	1.059210492	0.27532943	0.794651882	0.791806929	0.97324747	0.916438276	-0.113999414	0.400976558	0.387580994	3.020172345	0.262202129	2.457412929	0.34205828	0.459474641	6.040344689	1.93810521	0.363694047
zg0292	2	2	1	43	-534.830184	6522	41035	65	97	275180368	1.334884799	16	6.254257279	191	10.12449299	80.76758864	80	-37	228	6.869515195	81.89011946	0.319546912	613902980.1	0.473479076	182.5882903	33.32547767	5.045922613	0.195055615	1.046221617	0.438514313	0.406962635	0.40016105	1.044904736	0.272180232	0.805889174	0.803739838	0.995685839	0.963906175	-0.119071607	0.475270577	0.370487173	5.759648364	0.262041562	2.462662765	0.443303091	0.439413653	11.51929673	1.986117228	0.371183982
zg0293	3	2	1	69	-594.6692409	7297	1305	15	56	1788194	1.547439135	22	2.514379258	78	13.02801897	33.4467433	31	-6	84	9.561957345	37.01707176	0.387418694	5817612.884	0.374574067	251.5789645	8.506278637	6.053135211	0.709985367	1.583728391	0.580411912	0.466480109	0.497090172	1.158806231	0.320036271	0.76502237	0.759787088	0.978382575	0.919112667	-0.14835662	0.564357691	0.427201157	2.87318492	0.162697868	2.913188329	0.511811175	0.267425107	5.74636984	2.27740645	0.541035076
zg0294	2	2	0	57	-636.6710983	3071	20258	59	104	165993684	1.829909287	23	177.9779	1005	16.9623993	83.44110969	81	-19	1024	9.685447305	90.52061552	9.962178279	474180375.3	0.361447233	1231.563049	24.55100464	4572.31992	114.6647826	5.712584438	1.798202879	0.505356047	0.686865122	1.458182574	1.307063937	0.724320578	0.713083812	0.999052602	0.984509649	-0.113118332	0.532939802	0.447017421	4.855136592	0.153339303	3.427610882	0.612163568	0.289195264	9.710273183	2.57002113	1.877696829
zg0295	6	2	1	53	-636.3103661	3071	405	46	71	1446868	0.963391662	13	3.349289147	84	8.154988569	58.85925926	59	24	60	5.663072576	59.77050761	-0.469291183	4481971.455	0.630458772	108.1011797	8.318828092	0.90587136	-0.168241241	0.482785021	0.374191745	0.132845519	0.345483625	0.986575239	0.250774219	0.832042874	0.830128999	0.978495335	0.931860212	-0.041743943	0.232782669	0.320364021	2.879499155	0.417096109	1.869995159	0.179881291	0.617766783	5.758998311	1.450967747	0.214244191
zg0296	4	2	1	60	-689.744664	7780	999	15.8	49	1234419	1.24293073	17	3.04794341	67	10.4365687	32.66966967	34	-16	83	7.560266856	35.15187982	-0.483730164	4113819.606	0.513645778	168.3473383	8.247034925	2.411864589	-0.287326966	0.822505138	0.394128516	0.349576308	0.358724039	1.004240315	0.259348004	0.826448858	0.824178428	0.977463592	0.929425071	-0.11064243	0.423504057	0.328593883	2.852997848	0.329599664	2.240879763	0.371062189	0.53743179	5.705995696	1.797746221	0.304158413
zg0297	4	2	0	44	-1057.989418	3071	23416	53	79	129168196	1.231951308	13	100.2605884	596	11.82325867	68.65638879	65	-40	636	5.560279501	74.27137127	8.206365186	365180005.8	0.598381253	802.5368681	28.50796817	1633.370605	70.90831672	4.613407849	1.511584877	0.517066078	0.471384503	1.225233614	1.2792295	0.827283463	0.821150896	0.997980211	0.983647465	-0.122257487	0.486988712	0.279022829	5.266154815	0.401357962	2.353019102	0.586351155	0.61479558	10.53230963	1.864774483	1.531248182
zg0298	2	2	1	42	-628.1204631	3071	3709	64	92	22615438	1.151814018	15	2.736938172	111	8.813293846	77.32057158	77	43	68	6.339994888	78.08616336	0.145821444	59692664.57	0.484687622	118.9781182	6.88955932	1.445308528	-0.012218021	0.814882927	0.324238823	0.429045362	0.321795175	0.89194874	0.213732815	0.839509687	0.839346777	0.980970251	0.93572242	-0.153709828	0.497126637	0.319656984	2.601323436	0.28351115	2.078375752	0.432923046	0.4033139	5.202646871	1.746293797	0.284780437
zg0299	2	2	1	51	-539.2484853	3071	9554	30	80	33302153	1.803937345	27	3.237567369	138	15.7534109	55.59064266	55	-23	161	11.02501032	59.03961781	0.132516103	91721170.3	0.33690904	395.3569189	14.27103924	11.77658505	0.321359812	1.931192404	0.904205505	0.361664465	0.666907091	1.379517674	0.442782403	0.703537993	0.690235471	0.982571307	0.9198461	-0.081443448	0.429613918	0.483144566	3.743564485	0.127521982	3.448401555	0.368105247	0.240430932	7.48712897	2.506292811	0.708849477
zg0300	2	2	0	40	-564.5928272	6633	5768	30	66	14989099	1.470149361	19	8.982449936	95	11.83823882	48.30114424	50	-86	181	7.665117814	50.97710148	-1.456898943	35022060.92	0.42223187	265.6643399	42.15575673	7.433767547	-1.014710511	1.216371205	0.545118815	0.37420642	0.437078402	1.125693411	0.34133997	0.795795804	0.79159002	0.991906942	0.952531231	-0.125938091	0.464520142	0.372531999	6.479808779	0.225177631	2.601767434	0.418110578	0.330410096	12.95961756	2.059124752	0.440372505
zg0301	2	2	0	54	-624.8395433	2875	16517	99	159	283392090	2.052259836	32	3.258521779	216	19.0666225	128.7409336	129	42	174	13.26358098	130.9870248	-0.202799667	813731742.8	0.284159139	583.3726739	22.34916765	31.23029663	-1.217180691	3.099898258	0.84325726	0.569447719	0.618787602	1.328841047	0.425932379	0.725666342	0.713013795	0.987399724	0.933682126	-0.18355201	0.653274355	0.44430828	4.667440727	0.112213773	3.688534452	0.5847719	0.21201829	9.334881453	2.818670495	0.985788879
zg0302	6	2	1	56	-641.8456755	3071	394	41	78.7	1734160	1.406917159	13.75	3.236088176	93	10.85920792	64.86294416	69	24	69	7.25865246	66.34320854	-0.975761698	6374531.734	0.435337164	194.2197944	9.607407663	2.334573279	-0.193884185	0.858413576	0.800174629	0.0401195	0.61003061	1.264890035	0.384734945	0.726311154	0.713999097	0.956378939	0.884290388	-0.136836021	0.480835992	0.44709436	3.097196233	0.211968602	2.605383153	0.431896	0.373265323	6.194392467	1.80862579	0.414647051
zg0303	5	2	1	69	-609.0655633	3071	3139	53	84	15355277	1.373467112	14	10.84185311	196	10.25134348	68.26409685	69	-40	236	6.19249657	69.94121456	-0.615057076	47330363.93	0.486917355	231.7865765	27.88654703	7.955723462	0.110319589	1.027458101	0.566166006	0.272414577	0.433248947	1.148230633	0.367606918	0.800803666	0.795856358	0.994554316	0.961542911	-0.101816454	0.389528546	0.355920806	5.269738246	0.284923255	2.427347113	0.362494055	0.468889027	10.53947649	1.890585928	0.398406027
zg0304	3	2	0	36	-574.2715539	8178	1060	43	82	4754418	1.503129317	18	4.09849301	103	12.06037024	65.06981132	68	4	99	7.836561078	66.97238237	-0.970267995	11172276.54	0.420350659	251.2196547	9.908329695	5.590552119	-0.867023353	1.160698536	0.69132292	0.245276846	0.536211311	1.246689139	0.383521888	0.756199998	0.747405505	0.974853422	0.914214133	-0.09595847	0.34816535	0.41509242	3.129041944	0.220438531	2.715208697	0.318083055	0.393170009	6.258083888	2.025711287	0.463005364
zg0305	2	2	0	49	-1085.571899	3071	4899	105	137	72380831	1.305091715	16	4.030948217	164	9.953549472	120.8693611	121	53	111	6.941804923	121.5508675	-0.372815457	216493359.9	0.456974215	165.2109392	11.43985276	2.398453769	-0.066214725	0.886390921	0.481739033	0.292572877	0.440093049	1.079595238	0.281969485	0.786616483	0.784118074	0.981840452	0.927622873	-0.07389128	0.355298762	0.406278275	3.367292566	0.235372828	2.432901028	0.307396265	0.357403755	6.734585131	1.904312212	0.342032488
zg0306	2	2	1	52	-583.6835996	7738	13198	64	104	96692480	1.52993016	21	4.478732996	147	12.53567705	84.03333838	85	-11	158	8.725239446	85.59379606	-0.588387645	302505188.6	0.421976381	264.6959639	24.07911457	7.513406844	-0.646672129	1.366924069	0.531640252	0.436824805	0.463071583	1.128653398	0.309820675	0.778946491	0.775233348	0.98957198	0.943034506	-0.123448532	0.514439331	0.411392059	4.885722412	0.213419132	2.800268772	0.471157407	0.398653784	9.771444823	2.213081266	0.47464108
zg0307	6	2	0	73	-1156.492715	3071	5978	66	83	33801963	1.00612513	9	3.592495196	98	5.549348056	74.8593175	75	46	52	3.865760196	75.19569985	-0.428064012	103155404.7	0.503667792	50.47585915	6.432053637	0.710687682	-0.06617175	0.663604497	0.346981231	0.314044167	0.345943889	0.915251315	0.221262231	0.827200946	0.82713179	0.965349754	0.913565895	-0.09146177	0.360353807	0.345036214	2.520439506	0.280349398	1.935324832	0.314491009	0.350695973	5.040879012	1.584719912	0.252646432
zg0308	2	2	0	50	-578.6139375	3071	3656	12	58	5329790	1.727961269	23	3.930212806	97	14.43816286	33.2773523	32	-57	154	9.896097174	38.18140938	-0.243557266	12595792.77	0.359113672	350.4378459	24.52044479	11.08676864	0.039492241	1.882487423	0.530374987	0.556055142	0.463715746	1.124438123	0.304912577	0.778851507	0.774808051	0.989561437	0.942948005	-0.200507005	0.669926666	0.409171345	4.91742904	0.170599058	3.016645733	0.617341071	0.318057516	9.83485808	2.428097617	0.603215602
zg0309	2	2	1	44	-679.4657154	3071	2233	87	117	23395401	1.27660704	15	3.663900533	142	9.243999295	101.648455	102	49	93	6.268561852	102.3577864	-0.164459796	85216452.29	0.463165894	144.7080328	13.0633515	1.844607909	-0.163655332	0.796119243	0.488805305	0.234558787	0.448622921	1.076544954	0.279994285	0.782143588	0.779685954	0.981555392	0.926168013	-0.064005973	0.297745792	0.415602563	3.603673511	0.243783701	2.361549438	0.263023789	0.365106279	7.207347021	1.822804667	0.321231137
zg0310	0	2	0	68	-1129.290895	3071	147210	3	19	23815459	0.260563224	8	3.69688924	57	4.799937787	11.1660553	11	-36	93	3.561132817	12.71923003	-0.050928918	76731250.59	0.929459384	37.09802173	8.955307775	0.123842775	-0.022039816	0.077116834	0.063932479	0.09266768	0.063243894	0.341728097	0.059924819	0.968491954	0.968446912	0.997546654	0.989475684	-0.02328338	0.098061668	0.06264954	2.991991213	0.872622647	0.501962355	0.159639598	0.933591124	5.983982426	0.435142934	0.035262328
zg0311	6	2	0	47	-655.6862823	8358	2601	41	97	14750720	1.904781405	29	3.918729037	136	17.69963287	71.82929642	76	-31	167	12.29976717	75.30718841	-0.798600171	34662312.6	0.325354856	511.7248011	31.09536878	18.76994932	-2.19263137	2.130879998	0.730918207	0.462739326	0.56160457	1.287280564	0.398824412	0.745780334	0.736069139	0.989034341	0.939439809	-0.138230277	0.540888963	0.428489793	5.544408947	0.165644475	3.233767843	0.481460976	0.327092726	11.08881789	2.478545496	0.715449551
zg0312	2	2	0	53	-702.0385598	3071	2270	90.9	132	29032487	1.644083937	21	5.007674246	176	13.51824021	111.6136564	113	26	150	8.722073398	113.0912987	-0.743037419	91728256.97	0.404472045	332.033558	16.22865933	8.098389569	-0.401895354	1.352558758	0.735268502	0.283208727	0.558875331	1.286438803	0.409366971	0.746657889	0.738029919	0.985855578	0.932475955	-0.085078221	0.388819055	0.434521215	4.009264855	0.20546562	2.948668523	0.354274395	0.394017606	8.01852971	2.201058081	0.521956815
zg0313	6	2	0	59	-574.223398	3071	3673	54	92	20716669	1.538306518	19	3.731306298	131	12.18107411	73.41219711	74	6	125	8.184077694	75.10165359	-0.196321532	42251829.14	0.398868232	250.9076868	12.39983898	5.630363665	0.012917062	1.252764106	0.570378219	0.365738855	0.494390429	1.144591248	0.312848715	0.764871062	0.76039892	0.984938224	0.930701071	-0.112976268	0.457659993	0.433519574	3.496925427	0.194056139	2.781003942	0.407606932	0.262772562	6.993850854	2.151045227	0.455785581
zg0314	4	2	0	50	-652.8541199	6186	4990	24	62	11660118	1.45072492	18	3.495652797	89	11.55481705	45.98436874	48.5	-8	97	7.794224934	48.33939381	-0.766569554	37750913.04	0.406071863	222.1348258	11.80453926	5.205099656	-1.020110559	1.308651697	0.473832355	0.467295751	0.435002936	1.075249368	0.278766441	0.788924218	0.786381474	0.982090852	0.928420743	-0.142553239	0.550084986	0.401460545	3.405224734	0.204871454	2.63194509	0.529849062	0.31094144	6.810449468	2.108596186	0.445621013
zg0315	0	2	1	36	-1024.313485	3071	1215	16.4	49	1669655	1.140002379	14	3.950487132	63	9.804234449	34.8255144	37	-19	82	6.554290913	37.07022587	-0.963644796	5095382.69	0.572718251	161.3851926	8.672574583	1.704485108	-0.242813798	0.61156774	0.474955963	0.120565359	0.392152981	1.078278921	0.307082564	0.817664189	0.812203808	0.973537844	0.924322667	-0.114745936	0.378943307	0.32026532	2.938966624	0.383397847	2.064883544	0.331190255	0.592429521	5.877933248	1.554506884	0.271630926
zg0316	0	2	0	49	-588.3841265	3071	781	33	72	2487898	1.420310046	21	2.973420256	104	12.1233751	54.368758	55	12	92	8.634422208	56.44048909	-0.013223844	5167619.556	0.439583842	229.5669625	7.432070577	3.623341526	-0.035225728	1.048433834	0.49025659	0.357334238	0.45448736	1.038228077	0.263518102	0.778717858	0.776333243	0.981428613	0.925103755	-0.136179705	0.477923716	0.423189283	2.700372773	0.241859744	2.517870362	0.414882622	0.39155493	5.400745546	1.991621137	0.384672606
zg0317	0	2	1	55	-597.6402949	5249	848	-24	3	189855	1.247602462	12	7.315888555	14	8.643820643	-8.718160377	-6.5	-80	94	5.252539343	14.96280766	-1.681544829	547963.1129	0.510624333	147.8792928	17.74755148	2.454440463	-0.169711033	0.791306233	0.485391332	0.240826562	0.427649129	1.082240008	0.290750752	0.795316222	0.791949656	0.981855691	0.930065466	-0.086360077	0.331684484	0.381685555	4.203633005	0.290298667	2.274789399	0.28264758	0.471411378	8.40726601	1.779375326	0.319174391
zg0318	5	2	1	52	-594.6148583	3071	3253	54	101	21423794	1.724939912	21	4.252131495	138	14.53520367	78.78635106	80	-18	156	9.321687259	81.15329545	-0.733601874	78750896.52	0.373773354	378.568249	22.6725229	10.04778555	-1.054625468	1.575632629	0.891418558	0.264513115	0.631146464	1.372832889	0.468679625	0.723333859	0.710264558	0.982976371	0.92456765	-0.088897743	0.361954936	0.444307672	4.743463657	0.174943595	3.156197628	0.3378015	0.347134096	9.486927314	2.295223813	0.616762797
zg0319	2	2	0	37	-624.5496424	6851	2317	59	106	16487480	1.809660876	23	8.272120542	142	15.45059439	81.60120846	83	-71	213	10.02095144	84.35563985	-1.182338603	35502825.59	0.355717037	457.116753	46.56326751	22.64101554	-1.832180505	1.91201195	0.944814116	0.327998722	0.607206465	1.361182962	0.541969812	0.738641802	0.727528195	0.989154438	0.942041939	-0.129746547	0.481847234	0.426018622	6.805966708	0.173712915	3.180203599	0.440955425	0.336816463	13.61193342	2.397181352	0.714206516
zg0320	0	2	0	56	-657.3128163	3071	12334	-12	21	2736111	1.367604383	17	6.916891295	78	10.68336136	4.484595427	5	-140	218	7.171980736	14.89412121	-0.656273484	8517782.077	0.467461372	201.7232506	45.27419297	4.37364626	-0.397084111	0.957026405	0.595839009	0.232085762	0.497194902	1.194888843	0.344891488	0.766263865	0.761071483	0.994183071	0.955522738	-0.045058214	0.286504737	0.424438114	6.721891784	0.240812943	2.607647899	0.282875149	0.413342707	13.44378357	1.963018666	0.388216354
zg0321	0	2	1	43	-597.0742793	3071	846	34	65	2236372	1.188208216	16	3.018084013	89	9.596370627	49.99054374	51	3	86	6.803519062	51.41464501	-0.147628904	7240500.045	0.473760542	144.4112581	6.446928841	1.404467342	-0.110208151	0.768473684	0.430586166	0.281240809	0.419942709	1.004801549	0.249414659	0.791802555	0.791092991	0.974859228	0.91636624	-0.069135518	0.35563703	0.410629685	2.5223692	0.244785612	2.251952192	0.291480249	0.32065007	5.044738401	1.797546477	0.299764962
zg0322	6	2	0	59	-593.381832	7396	2349	33	68	6784635	1.383081933	16	4.971159354	89	10.84640095	51.71179225	54	-18	107	6.949757956	53.74297899	-0.966228496	18490138.77	0.461444151	214.1983326	13.40415582	4.792993939	-0.968827786	1.070670297	0.482058042	0.371747479	0.4254817	1.093211518	0.295644011	0.796081094	0.792916784	0.981991406	0.93039005	-0.10358813	0.440819563	0.381714396	3.641002809	0.265062245	2.477504446	0.415634373	0.446596999	7.282005619	1.95813898	0.388182085
zg0323	0	2	1	60	-641.064011	7434	1624	-14	10	148848	1.116736248	11	3.918295415	26	7.195269844	-1.944581281	-1	-40	66	5.088573655	9.573670791	-0.515447728	461087.319	0.483332676	87.87377606	6.266102574	1.04725064	-0.097494667	0.692827974	0.410121695	0.254735574	0.40349414	0.973221807	0.239932803	0.799357523	0.798915686	0.975992151	0.919522091	-0.072614766	0.315451684	0.397695029	2.489004414	0.257308565	2.105946836	0.272398255	0.314176665	4.978008828	1.683292069	0.275737417
zg0324	6	2	0	63	-582.7672973	6883	3795	19	61	7825589	1.592091365	21	3.91999574	80	13.44707803	41.94756258	45	-31	111	8.988671964	45.41011768	-0.922768139	18704824.66	0.380611685	302.4807813	18.31169283	8.103579908	-1.317327041	1.474721779	0.585796461	0.418042085	0.493756296	1.157920505	0.322900575	0.767882528	0.762325868	0.984584642	0.931079372	-0.133824197	0.483912975	0.418692805	4.253112826	0.19071068	2.79449025	0.431713957	0.289776785	8.506225652	2.18829797	0.51512956
zg0325	3	2	1	54	-635.377145	3071	166719	16	76	423035910	1.935579379	43	1.671613995	117	21.37379429	44.49407686	42	-31	148	18.1837617	50.37279733	0.119378877	1233561572	0.276083425	557.6958349	19.41934898	23.12567095	0.009128765	3.622353923	0.423458501	0.790449171	0.382522116	1.036814883	0.270604372	0.815408302	0.812831056	0.991630529	0.952748145	-0.366531867	0.862125445	0.348140556	4.315002368	0.143479464	3.158298813	0.829236027	0.245153962	8.630004736	2.687444777	1.011453106
zg0326	4	2	1	31	-1022.695723	3071	13963	7	67	22141936	1.906059209	32	2.519879901	94	18.2963025	32.97228389	28	-61	155	13.64649188	39.82157441	0.321519977	60983655.29	0.301179862	498.5862833	24.87874405	20.99745726	1.23168701	3.091473772	0.442884529	0.750037697	0.403485967	1.053290495	0.274053104	0.804776335	0.802196873	0.991233632	0.950109886	-0.331001219	0.838057001	0.369457142	4.92070397	0.146330398	3.179827348	0.792652903	0.236013351	9.841407939	2.690287013	0.883589575
zg0327	4	2	0	49	-1174.219391	3071	11792	86	124	134421673	1.497245373	21	4.015992982	188	12.43804712	105.5845488	106	15	173	8.661454081	106.7679522	0.156082489	600607237.6	0.42238963	251.298652	22.87192226	6.799022802	0.132418711	1.36975786	0.413502555	0.531981615	0.370965077	1.011651917	0.264359105	0.821228539	0.818758223	0.993707486	0.959244861	-0.201750557	0.614101822	0.337228177	4.757389091	0.243885751	2.611305199	0.54564475	0.417645734	9.514778182	2.1519672	0.445815104
zg0328	3	2	1	61	-702.4880347	3071	5196	5	60	7326768	1.852654513	31	3.332285825	140	17.38038143	30.85450346	29	-24	164	12.85555743	37.55101226	0.49887262	29442039.66	0.317348988	458.0781379	7.861667379	14.02475515	1.276530519	2.270384593	0.634521851	0.5596045	0.533496402	1.221578145	0.345534733	0.749682516	0.743354344	0.987556597	0.934702519	-0.162897105	0.649019112	0.44894168	2.729906288	0.134976437	3.288752941	0.58870599	0.229124601	5.459812576	2.575283544	0.726226611
zg0329	2	2	0	37	-619.783829	5602	421	30	76	1288607	1.600640685	23	2.717702179	91	13.38010957	52.78147268	54	0	91	9.66659827	55.32471625	-0.136376738	2580124.062	0.376792052	274.9403693	7.531231597	4.376658435	-0.115825965	1.242054914	0.795475042	0.218173694	0.64170608	1.197541278	0.330476774	0.704446339	0.694523856	0.956004469	0.876746841	-0.147499654	0.548502585	0.510263392	2.723547771	0.183277865	2.835742848	0.459333046	0.301685195	5.447095542	2.094338095	0.509382489
zg0330	2	2	1	51	-715.3208684	3071	611	54	75	2642279	0.825477828	10	6.095807789	85	6.668331007	65.14402619	66	14	71	4.352252383	65.76104887	-1.232515609	9668452.692	0.706252796	80.77140048	9.390741234	1.047138367	0.010659707	0.407308682	0.22603652	0.285498055	0.222640051	0.769380503	0.175160874	0.889246053	0.889019621	0.986763672	0.955585205	-0.100598855	0.358746952	0.219668141	3.05702505	0.552367623	1.481921508	0.370299391	0.732153527	6.1140501	1.249219597	0.1583363
zg0331	0	2	1	63	-649.4386596	7659	14946	-10	18	2169434	1.201090096	14	4.214662701	61	8.799254371	3.693563495	3	-52	113	6.048195122	12.04788275	0.410910217	7333996.803	0.493685515	131.5090674	13.70417795	1.86932626	-0.033457377	0.753962124	0.4329169	0.266827439	0.410919145	1.030098202	0.259846953	0.798143732	0.796739305	0.988393589	0.941687052	-0.066875567	0.328738837	0.392259683	3.691056303	0.273750913	2.248144815	0.307075595	0.431824065	7.382112606	1.776200818	0.296719756
zg0332	6	2	0	53	-1264.846586	3071	1837	54	99	11272828	1.631378887	25	2.990879436	146	14.03404761	76.36363636	76	33	113	10.20839006	78.33608484	0.260248038	82262243.61	0.37347199	305.1372297	6.14205584	5.814465364	0.31189561	1.314547634	0.832398386	0.216601744	0.64209613	1.290998484	0.3846669	0.709780208	0.697982161	0.969618834	0.897451501	-0.086741586	0.34815039	0.483975592	2.453312016	0.166944361	3.037880945	0.280582842	0.254316911	4.906624032	2.187411165	0.536736505
zg0333	3	2	0	69	-684.2434798	3071	1052	62	98	7331809	1.318530644	16	5.04619463	116	11.46963416	81.99524715	84	10	106	7.062354342	83.48293353	-1.142357587	20944170.04	0.525296737	246.1796352	14.98878046	6.931076443	-1.405207276	1.069233682	0.393543464	0.454664717	0.359852383	0.995227855	0.255370072	0.825577043	0.823442916	0.985146903	0.940818775	-0.165487631	0.538951427	0.331429947	3.849610742	0.357246936	2.260860252	0.547801228	0.571210262	7.699221485	1.829909169	0.365694287
zg0334	0	2	1	53	-1071.208347	3071	900	-1	15	79628	0.541384498	8	5.471805635	32	5.081511111	6.68	7	-32	64	3.644472262	9.406144564	-0.56007733	219312.6429	0.798044444	43.85315556	8.489786874	0.343184171	-0.194157154	0.19279537	0.161357787	0.086832064	0.15580361	0.63404524	0.13675493	0.923023891	0.922653613	0.99060638	0.969024417	-0.028802088	0.135171773	0.150943705	2.912368996	0.706046724	0.920144208	0.190035879	0.833676586	5.824737992	0.75656815	0.088538289
zg0335	4	2	0	58	-629.2926171	3071	1968	-4	36	1091304	1.527212127	18	4.229752628	82	12.14897506	16.92378049	17	-43	125	7.745467286	23.54834156	0.170423019	3005681.946	0.431437554	268.1100442	10.22474267	4.981779032	0.416347796	1.039552902	0.537829444	0.279336122	0.452798923	1.142278729	0.32151433	0.78741197	0.782103591	0.985836055	0.936815684	-0.10798832	0.388653559	0.381800264	3.177858535	0.264067575	2.557707685	0.358127855	0.461876386	6.355717069	1.953026496	0.394345587
zg0336	0	2	1	45	-587.6361897	7127	38866	-10	22	8237966	1.301758114	16	5.400850634	81	10.04394414	5.713013945	5	-84	165	6.823489365	14.55878305	0.00701351	21394532.94	0.494495393	179.3196356	23.00808543	3.69544602	-0.131745349	0.912268631	0.43692312	0.347034117	0.395086783	1.05144701	0.27562534	0.809128406	0.806631076	0.993343837	0.956558838	-0.096186131	0.407447922	0.361257581	4.784269076	0.291277846	2.37380999	0.379804227	0.485066727	9.568538151	1.889133025	0.337297938
zg0337	2	2	0	82	-648.6236015	3071	7716	56	108.5	54406415	1.83953782	24	3.863112456	165	15.89335827	81.27358735	80	17	148	10.22570954	83.97092658	0.575022313	186557153	0.340715978	445.7205103	14.42683551	23.39573001	2.685174916	2.290689952	0.65346536	0.551681096	0.541512715	1.229570242	0.352046048	0.747314601	0.740429767	0.987211298	0.933845979	-0.176187444	0.663098349	0.44904145	3.743971083	0.156926989	3.236562718	0.723585739	0.290436869	7.487942167	2.512132046	0.736038828
zg0338	2	2	0	46	-591.3673045	3055	2676	74	122	27290144	1.704808873	26	3.103901464	156	15.01772217	99.23393124	101	29	127	10.81088779	100.9856951	-0.33718855	61238444.36	0.359264435	350.7375034	12.5487913	9.26389653	-0.853453548	1.746406247	0.595892197	0.483472647	0.50150347	1.160594897	0.3233159	0.764729845	0.758687137	0.984296372	0.930030261	-0.161563342	0.564990418	0.421273257	3.501567891	0.173852953	3.018128739	0.493916024	0.299529777	7.003135782	2.367621794	0.585574611
zg0339	2	2	0	50	-615.3473727	3071	91100	53	115	712147660	2.075201572	32	3.20425704	207	19.40637724	84.93734358	86	-56	263	13.53751093	88.4149768	-0.149048437	1940813184	0.279808389	602.8557888	48.27196329	28.99163903	-1.02092677	2.930680813	1.220029088	0.411602646	0.801139439	1.534945309	0.557068356	0.662028655	0.640975971	0.991753471	0.940608985	-0.085243739	0.483864189	0.50035891	6.916957173	0.08982492	3.963366422	0.426853178	0.183739334	13.83391435	2.80801213	1.037677475
zg0340	2	2	0	26	-1112.006621	3071	2897	30	114	17951685	2.31902702	57	1.880890835	138	28.4342254	71.74697963	69	-13	151	23.17576922	78.71878131	-0.046740576	52614740.83	0.217683559	1049.017444	21.91430182	71.09810796	-3.268232172	6.200745493	0.959874659	0.733452348	0.652609974	1.409621523	0.500276498	0.719251308	0.704126098	0.981774874	0.922495227	-0.266814757	0.811414093	0.435079079	4.538640744	0.09122134	3.957396759	0.759307856	0.196370464	9.077281487	3.104285789	1.790155038
zg0341	2	2	1	69	-598.8035141	3071	80998	70	143	992402533	2.303323119	36	14.48920745	587	22.71913046	106.4293563	106	-61	648	15.25840875	110.6895914	1.103954273	2188143402	0.245040151	924.9777683	61.20190973	288.4915143	11.20973054	5.155854865	1.111948998	0.646099078	0.643583526	1.386721984	0.63146206	0.731430772	0.716358817	0.998514022	0.977542852	-0.250564272	0.74655873	0.408526664	7.758273095	0.099170262	4.022688096	0.668048596	0.203768388	15.51654619	3.100154833	1.566950966
zg0342	1	2	1	73	-594.0127724	5452	17130	17	48	21940282	1.182482772	16	11.15282932	241	9.817280226	33.45160537	35	-56	297	6.936889698	35.78841141	-0.064679051	60110550.82	0.546360291	161.8004892	23.84827847	4.564199583	-0.099745914	0.787849325	0.38897878	0.333704522	0.340112926	0.984496565	0.267418314	0.836283785	0.834320393	0.997740104	0.975920599	-0.110384619	0.40242281	0.310876818	4.873229584	0.360397941	2.142892807	0.386552533	0.56966671	9.746459168	1.732733754	0.294207026
zg0343	0	2	0	52	-1042.838622	3071	1588	-9	24	365132	1.274178414	16	3.852794563	54	10.17394946	7.735516373	8	-66	120	7.096541614	15.1635085	-0.135124839	1005652.081	0.504474681	170.0937764	14.71467769	1.971973663	-0.181204572	0.712331047	0.540715229	0.129616709	0.459546575	1.138246483	0.317037565	0.783618436	0.778343578	0.985725458	0.935793435	-0.068364608	0.283919624	0.389812087	3.830323909	0.296527466	2.330492401	0.234673155	0.491402929	7.660647819	1.722827443	0.313261569
zg0344	5	2	1	65	-626.7906289	3071	1933	70	103	14652148	1.260522106	18	2.672691315	126	10.20373886	86.14174858	86	50	76	7.446228856	87.06321921	0.027303274	47437938.88	0.496554653	159.6032907	3.938622854	2.43915402	0.05563726	0.886740831	0.454588325	0.322422082	0.419212679	1.053203849	0.270970542	0.796273468	0.793931225	0.973887886	0.917334809	-0.087100672	0.381267735	0.388411357	1.957164337	0.272825057	2.40524754	0.328412924	0.47289291	3.914328674	1.899305512	0.335332289
zg0345	0	2	1	34	-585.9468065	5603	1745	-6	19	279793	0.951985373	14	5.500631015	35	8.067895009	6.798280802	8	-49	84	5.54404933	12.6625364	-0.895773186	875340.4012	0.640552705	114.1232062	8.253899832	1.012715505	-0.295460172	0.412188889	0.306672604	0.125849723	0.28680753	0.907606025	0.223476903	0.859873104	0.858582742	0.982319629	0.94329678	-0.040470185	0.185723909	0.269746481	2.868284844	0.496137891	1.614633915	0.186775352	0.684858456	5.736569688	1.276867676	0.179715373
zg0346	4	2	1	34	-626.4257579	5811	6596	18	53	11587844	1.42837612	18	266.5290831	663	11.81618323	35.81716192	35	-46	709	7.744421697	41.91418216	11.24666749	31413434.6	0.472349506	473.9295781	16.11007917	711.3288067	24.5745314	2.124458777	0.985538224	0.358153545	0.42419145	1.095962673	0.798074929	0.812074877	0.809040333	0.998997688	0.986289202	-0.140216952	0.520301231	0.346880153	3.978099942	0.284824305	2.52952275	0.469255867	0.494577004	7.956199885	2.056316121	0.77749925
zg0347	0	2	0	47	-1109.069542	3071	13049	22	69	28335900	1.670959582	25	3.283304159	129	14.747631	42.85600429	40	-11	140	10.72077542	46.59935334	0.618290546	86474304.2	0.372395673	334.8626279	10.67214808	12.19500111	1.443066238	1.920305366	0.447382552	0.620269494	0.40805798	1.038118392	0.267923061	0.802431046	0.799903467	0.991145616	0.949535792	-0.239886759	0.704233564	0.374537319	3.209912403	0.201461282	2.885782212	0.643793255	0.380771373	6.419824806	2.391690227	0.591921979
zg0348	3	2	0	70	-591.3372653	8712	6461	37	67	18643802	1.214198457	14	6.823603661	91	9.482068317	52.17087138	53	-34	125	6.3751357	53.71769518	-1.152689693	45575413.5	0.498369666	163.7909547	21.66740844	2.824315949	-0.64570161	0.831711251	0.428264205	0.318228705	0.37879096	1.037217281	0.277805147	0.818073275	0.815514962	0.988688706	0.946732223	-0.095196728	0.378469987	0.342578739	4.643973872	0.297480127	2.213126309	0.35402757	0.469382095	9.287947744	1.761997304	0.314993864
zg0349	4	2	0	65	-1120.230469	3071	23852	71	128	221177196	1.739873704	23	3.290410468	172	16.14596926	93.98364917	90	28	144	10.70797806	96.29589493	0.789598034	546733181	0.378982719	439.9730682	11.28131688	22.85177076	3.40084298	2.625929989	0.438830506	0.712909541	0.385238202	1.052526479	0.281507222	0.81609332	0.81273905	0.988373722	0.945912482	-0.288491113	0.776136072	0.340411628	3.276357823	0.217232567	2.964778343	0.746564924	0.424435422	6.552715646	2.482935275	0.766190124
zg0350	3	2	0	41	-634.8359136	5518	3185	58	107	25234159	1.767024109	23	5.371399629	129	15.86096227	86.45054945	92	-14	143	10.15777825	89.0101841	-1.402002422	58287765.34	0.355577977	449.1153725	26.12597509	16.06168686	-2.434086197	1.828832443	0.955032577	0.300160591	0.627412502	1.390348421	0.525312468	0.731685646	0.718443551	0.982103867	0.925800296	-0.110424685	0.392403881	0.423449396	5.089777983	0.169187562	3.109044783	0.353775097	0.309424519	10.17955597	2.324014187	0.695966255
zg0351	0	2	0	52	-615.4129224	6813	962	-29	27	487101	1.890635968	29	3.383331062	43	17.68629328	1.356548857	5	-71	114	12.3732299	22.50204426	-0.850039053	1036434.92	0.323222151	504.501771	13.88492838	28.36488022	-4.065165995	2.829641053	0.802493767	0.558598487	0.598188727	1.297522984	0.4086878	0.732864466	0.721336141	0.97104265	0.905016855	-0.186602711	0.635454398	0.439179697	3.657539777	0.146986512	3.394316425	0.581155144	0.308233009	7.315079554	2.619819115	0.908033705
zg0352	3	2	1	59	-577.5318732	6622	6926	17	62	15677536	1.702853377	20	9.002503211	90	14.996587	42.26306671	47	-90	180	8.581421899	47.57706638	-2.042743257	40715579.59	0.375237787	477.4104378	39.75814422	38.5635152	-5.428079493	2.205291034	0.762976754	0.465869295	0.51132175	1.279374683	0.479169998	0.777662245	0.768612616	0.988895286	0.945754982	-0.159601009	0.547303219	0.366277693	6.276688497	0.195255468	2.935790769	0.507140386	0.278967983	12.55337699	2.309058108	0.742066947
zg0353	6	2	1	69	-1103.158722	3071	1833	59	88	10260768	1.289834429	14	6.023719487	104	9.541033052	73.72504092	75	-3	107	6.266199721	74.81844911	-1.178447191	38929597.84	0.457359454	162.4186692	20.65729802	3.052243664	-0.61621977	0.856541911	0.551463132	0.210416568	0.470811931	1.124246878	0.316714174	0.776236254	0.7724947	0.98557686	0.934090108	-0.076642338	0.305962329	0.416082005	4.53657512	0.245244903	2.359480891	0.29523622	0.362629029	9.07315024	1.812307108	0.352001261
zg0354	4	2	0	45	-1000.985746	3071	973	55	88	5302403	1.364914678	16	3.370875763	108	10.20440274	72.65056526	74	24	84	6.993599417	73.82100376	-0.506431515	14374255.75	0.432000076	171.4359632	12.36000792	2.367201876	-0.355503282	0.878892689	0.575342055	0.20226676	0.510098287	1.148065745	0.307782879	0.755824818	0.751475233	0.978390641	0.916537042	-0.053414269	0.27257618	0.45300999	3.504781796	0.215217615	2.521855784	0.247972611	0.305158466	7.009563593	1.893920453	0.363558686
zg0355	2	2	1	54	-649.6284181	3071	54640	63	98	369629915	1.375896002	17	3.808286265	162	10.9768731	81.00419107	82	2	160	7.49703676	82.24854253	-0.264161698	918780139	0.468983056	203.1437782	14.31429653	5.041228343	-0.458414139	1.154104648	0.420027258	0.46528118	0.379515242	1.015017425	0.262897695	0.816880161	0.814293131	0.991696351	0.953119443	-0.165379519	0.532054072	0.345142814	3.759091654	0.272305548	2.49910285	0.479977748	0.463694967	7.518183309	2.025178738	0.393532976
zg0356	6	2	1	68	-568.0916852	3071	1563	41	69	4897889	1.184127953	15	3.332630844	98	8.943303005	54.8246961	55	21	77	6.387746779	55.97897992	0.202201196	16089228.31	0.497315766	127.8988911	7.182454636	1.803299057	0.000495952	0.795952271	0.421232271	0.309949717	0.403334464	1.007695923	0.251480519	0.801315736	0.800122549	0.975537475	0.919929701	-0.086929137	0.389405163	0.387673882	2.662411397	0.263580233	2.26516634	0.365432289	0.404687522	5.324822795	1.807872448	0.304296136
zg0357	3	2	1	46	-1010.681864	3071	1029	25	281.4	23904175	3.427987215	75	5.557619155	595	80.40769861	105.2332362	64	-98	693	42.76967679	152.4155201	1.685003568	65837240.62	0.166365866	12156.45678	91.28728046	16016.42747	653.7824748	61.40316495	23.2100186	0.468082254	2.890216029	3.020132844	13.73700671	0.504479192	0.451405887	0.974778584	0.918225253	-0.221484701	0.867524465	0.311448982	9.038796484	0.051522148	6.282648768	0.647804819	0.180671294	18.07759297	4.293961727	21.15329589
zg0358	2	2	0	54	-659.7454231	3071	23975	61	93	144168494	1.443864313	16	5.300366001	139	10.5932655	76.13964546	77	-5	144	6.574284136	77.54537008	-0.753275603	496681866.2	0.43342951	216.0388099	21.23192702	7.423985039	-1.046254058	1.317104976	0.446839456	0.492144082	0.415118625	1.050836311	0.269743131	0.797580839	0.79561007	0.991141831	0.948545781	-0.158596901	0.579346943	0.388728957	4.584139396	0.226235217	2.624979399	0.605017086	0.374833688	9.168278793	2.134479765	0.440986108
zg0359	2	2	0	38	-612.7258438	7062	2466	49	84	11310724	1.38922162	18	4.050910403	122	11.13385218	66.12570965	66	6	116	7.565116219	67.72494584	0.074971056	27959248.17	0.475299433	214.0588118	10.27364416	3.823034214	0.324082018	0.986016	0.454378703	0.360155115	0.402696025	1.063612685	0.283006328	0.807097252	0.803820256	0.982957882	0.934102499	-0.115896516	0.433173902	0.359065213	3.184447176	0.289553612	2.43761267	0.380979774	0.491804998	6.368894352	1.931725747	0.360098676
zg0360	6	2	1	71	-533.3911726	7273	7208	46	81	30765074	1.366109031	18	3.53803306	120	10.79229177	63.84711432	65	7	113	7.515087811	65.33134406	-0.263548801	65069356.74	0.472556467	191.7305105	9.773888035	3.733624455	-0.095390729	1.026328148	0.469531925	0.368753249	0.42103116	1.070490491	0.281946828	0.79739657	0.794334497	0.982350122	0.930970684	-0.113483613	0.440117449	0.380210929	3.103909978	0.26230088	2.52176957	0.389735483	0.458334358	6.207819955	1.991501126	0.373965018
zg0361	6	2	0	40	-620.7829481	3071	1013	55	88	5453070	1.361160225	16	5.134690274	125	10.45003698	72.03751234	73	1	124	7.000121951	73.36954295	-0.531316698	11882410.6	0.442600585	193.6866481	12.12394817	3.047303706	-0.182599346	0.909459062	0.529771894	0.256919444	0.480867689	1.084599476	0.281875557	0.767477641	0.764456576	0.985898204	0.932166514	-0.090109518	0.360226396	0.440335764	3.468065765	0.230556902	2.440000865	0.306998942	0.290177732	6.936131529	1.895294452	0.359807739
zg0362	0	2	0	43	-648.3198764	3071	3266	5.5	33	1568032	1.10381208	14	3.367508301	67	8.596695753	19.0061237	19	-23	90	6.018301582	21.91136183	0.012254436	3296561.416	0.531243988	118.875039	5.108308754	1.268661416	0.189190973	0.652276983	0.366665638	0.275888453	0.353334954	0.959523735	0.236063967	0.825554304	0.824665592	0.97866668	0.929777365	-0.080523095	0.324520135	0.341670605	2.244258481	0.334296946	2.032642754	0.279380839	0.520640815	4.488516962	1.635801951	0.254735655
zg0363	5	2	0	40	-601.650957	4901	18520	30	67	46329870	1.438927392	20	5.213111726	149	12.01029564	47.55734341	46	-25	174	8.380560652	50.01612591	0.768628171	111993072.6	0.435394098	239.9119385	11.83194683	6.494887331	0.926312816	1.219140588	0.50195665	0.412109424	0.436105369	1.09984459	0.298375211	0.792509885	0.788530963	0.990128633	0.946387637	-0.129191865	0.475216194	0.382372275	3.413597108	0.23260639	2.622170238	0.454026059	0.383408896	6.827194217	2.073173654	0.430274309
zg0364	1	2	1	49	-571.7759018	3071	2375	29	149.6	63508961	2.866390535	45.5	17.76842944	1054	69.87327716	95.86568421	57	-16	1070	20.1125802	163.5255795	3.722615615	171254022	0.21695344	17550.38575	53.43515943	139038.9244	3294.232012	109.0909137	31.71859284	0.569431949	2.506800638	2.585432317	24.52189151	0.594455344	0.564185761	0.986625247	0.954489831	-0.235752473	0.846039948	0.38960765	5.834772107	0.070040724	5.357063646	0.66451564	0.162466807	11.66954421	3.914068565	35.20237664
zg0365	2	2	1	43	-1166.891647	3071	2812	33	87	11721739	1.820626284	31	2.262460352	110	17.10322429	61.26209104	63	8	102	12.93600024	64.56369323	-0.129786047	45273796.03	0.313360845	415.4266852	9.443897203	14.11221342	-0.532784299	2.389645091	0.587618432	0.60399395	0.488739516	1.16290392	0.329238607	0.771967062	0.765518134	0.978205404	0.92088746	-0.216261697	0.689989843	0.403571012	2.998834678	0.139086381	3.239397769	0.610662273	0.242350538	5.997669356	2.596774644	0.744315881
zg0366	2	2	0	73	-567.1722965	6462	23953	47	89	194191457	1.718105963	22	139.3592299	1107	18.58138638	71.84766	67	-27	1134	9.06465068	90.0399205	10.54748194	665873782.6	0.399590421	2945.101036	32.9056928	32075.15785	663.3422539	17.46993183	4.563837365	0.59939357	0.718444422	1.394275277	4.008126455	0.75749257	0.749971013	0.998241696	0.986236388	-0.15301385	0.602950392	0.402278014	5.447786131	0.194983879	3.179735785	0.714010259	0.370919079	10.89557226	2.457225348	5.508442298
zg0367	2	2	1	55	-601.4356176	3071	4453	67	129	45893771	2.135102125	30	7.369132226	294	20.13383529	97.61531552	95	18	276	12.74244505	101.5197465	1.256385245	123096662.8	0.289112743	777.509103	20.6096458	98.24179875	8.26079068	4.06044637	1.30560374	0.516775802	0.718026663	1.533649717	0.74325121	0.711052756	0.693834596	0.99146005	0.947684178	-0.1663736	0.636106005	0.426089322	4.463192105	0.113176403	3.91975184	0.547201263	0.238829763	8.92638421	2.930998288	1.341512527
zg0368	2	2	0	47	-609.9571161	3071	5411	53	91	30222991	1.463297669	20	3.229554232	128	11.88371607	73.20883386	75	15	113	8.291736101	74.7360179	-0.367086873	74708931.61	0.412865385	225.9390164	12.28041895	4.620426836	-0.542176368	1.247198959	0.446533675	0.468927523	0.412005294	1.05048694	0.270514896	0.79970632	0.797450191	0.988074965	0.9417565	-0.144422392	0.543061995	0.382225164	3.475657574	0.215231408	2.619006384	0.479000499	0.325536807	6.951315148	2.122662807	0.423433158
zg0369	3	2	1	58	-618.4011152	3071	1721	30	67	4326189	1.290108933	24	2.284916043	90	12.68988984	47.93782684	48	2	88	10.1299693	50.13745777	0.017118013	12167406.56	0.452002994	215.7294291	6.401470121	2.2856134	0.027031164	1.037925674	0.262435514	0.590999882	0.253559944	0.800374084	0.188143528	0.87469929	0.874107585	0.984719245	0.949583864	-0.293888717	0.665180863	0.24579382	2.491491484	0.302461814	2.094444497	0.617207501	0.37927071	4.982982968	1.811576238	0.325090297
zg0370	0	2	0	58	-1098.168543	3071	10102	-1	34	4358445	1.358823836	19	3.510390203	91	11.26849726	15.12027321	14	-48	139	7.98430114	20.77122465	0.352969658	16983962.17	0.47894609	202.8211115	10.16343436	4.038152697	0.39848872	1.051265443	0.451269276	0.398302073	0.41232387	1.069542829	0.27870969	0.800263349	0.797731476	0.98796651	0.941788881	-0.104094331	0.473162617	0.378858411	3.164382615	0.264356313	2.53188834	0.427411357	0.464760766	6.32876523	2.020960042	0.37563368
zg0371	4	2	0	37	-629.5034765	6501	2182	32	72	6692350	1.524876056	22	3.718633176	96	12.81021792	52.9055912	54	-15	111	9.01475603	55.38114746	-0.354163046	15996142.06	0.40918447	268.0699137	13.40605763	5.420384255	-0.330175914	1.212754926	0.610048151	0.323939381	0.514703176	1.154066294	0.318044958	0.758067311	0.75218291	0.977358944	0.916452546	-0.118117576	0.421474814	0.43573344	3.640789689	0.206509543	2.749963093	0.359796956	0.330829039	7.281579378	2.103240187	0.455700769
zg0372	6	2	0	73	-1111.011169	3071	1150	67.9	103	9008908	1.330992688	18	3.211418012	113	10.72196597	87.47826087	90	39	74	7.477569941	88.5089433	-0.725285858	23651005.22	0.480724386	181.3869187	8.777521664	3.985913666	-0.455665431	1.117767319	0.468396252	0.414037511	0.418245826	1.068525109	0.282855973	0.799235491	0.79589213	0.973332287	0.918022516	-0.139285251	0.513876175	0.374364203	2.934991181	0.254827929	2.555463692	0.46940358	0.45402185	5.869982362	2.031477166	0.396540893
zg0373	6	2	1	61	-665.8765314	7708	8889	30	73	25909121	1.687264591	20	4.352344167	127	13.77604333	50.73045337	50	-40	167	8.908785269	53.98832909	0.281920606	88005064.09	0.371477457	341.1607792	20.99473871	11.95470097	0.826729624	1.725720762	0.494448837	0.549514459	0.447617272	1.096290778	0.288489922	0.783807292	0.780865166	0.992462479	0.950780321	-0.180198026	0.639782107	0.408361995	4.548285195	0.18531615	2.914302183	0.605190052	0.268726044	9.096570389	2.365503242	0.5550424
zg0374	0	2	1	62	-556.9971974	3071	715	39	61	1892888	1.115396596	10	4.280831325	87	6.864824686	50.64335664	51	19	68	4.67842574	51.4528503	0.0269986	5050079.382	0.492333121	82.64623209	6.678253677	0.851689643	-0.030210852	0.547560558	0.525930946	0.020939712	0.515410693	0.938226138	0.225020014	0.744048029	0.743346679	0.969248537	0.897268537	-0.120776846	0.446639722	0.506205472	2.583182773	0.283138877	2.027730635	0.403267567	0.350983011	5.166365546	1.488363343	0.268372876
zg0375	2	2	1	53	-1071.160588	3071	6735	80	111	63119522	1.312019695	15	4.669185283	141	9.878252588	95.93021529	96	23	118	6.653851332	96.80840184	-0.522723928	212369866.4	0.458879183	169.2604605	18.93283058	4.203417834	-0.305009339	1.061730909	0.46272343	0.394992047	0.419707009	1.064589304	0.279235526	0.796942226	0.794443696	0.987697119	0.940792062	-0.114996382	0.46918549	0.385565535	4.333935137	0.236657929	2.51012073	0.434192423	0.376941362	8.667870275	2.009673956	0.381113585
zg0376	4	2	0	38	-1189.51446	3071	1099	55	90	6067864	1.309328772	18	2.991532075	105	10.69400174	73.08098271	74	30	75	7.563110844	74.30517698	-0.375498929	20415735.52	0.444935051	180.4292926	6.036878328	2.647937189	-0.264357379	1.013698218	0.442563773	0.392460376	0.421986368	1.007867598	0.251593725	0.792436383	0.791064556	0.974329968	0.91628864	-0.129140584	0.480793592	0.403981139	2.42767328	0.227152826	2.444491834	0.40183113	0.297080531	4.855346559	1.967076879	0.364065498
zg0377	3	2	0	41	-1148.517075	3071	871	47	73	3341913	1.018077016	15	2.827844815	92	8.632828967	61.02985075	62	24	68	6.24635102	61.94246618	-0.22246447	10403716.34	0.614318235	112.2264338	8.72363605	1.03755042	-0.102467636	0.475757048	0.323663499	0.181062889	0.304512035	0.926875016	0.229034182	0.850869405	0.849659129	0.981315834	0.939728377	-0.053320887	0.247693351	0.288382454	2.947128611	0.455020349	1.787048133	0.209097903	0.656741064	5.894257222	1.426347599	0.199855137
zg0378	5	2	0	35	-652.831591	3071	3372	26	66	8191745	1.523383444	21	2.956880623	93	12.53300311	46.73398577	47	-8	101	8.891647997	49.28836698	-0.224451832	23400677.81	0.396736117	245.2776943	11.43195421	4.743500631	-0.296938988	1.276746917	0.647433955	0.328016996	0.540376364	1.210920093	0.342224803	0.747304945	0.740517577	0.975997768	0.912461277	-0.081892308	0.392313747	0.45000468	3.357747531	0.176213313	2.903263741	0.334632435	0.26825926	6.715495061	2.18900518	0.481045218
zg0379	2	2	1	61	-516.4691763	3071	25651	55	92	145863247	1.442859717	19	3.823729867	143	11.48885238	73.95832521	74	-21	164	8.058221107	75.40858441	-0.252538061	449601825.1	0.420776032	216.6207341	20.21451932	3.870614176	-0.200023911	1.079300721	0.629553005	0.262327408	0.536659911	1.206112978	0.335721504	0.746707989	0.74095485	0.987639583	0.934192769	-0.050447831	0.314401589	0.459542355	4.483533482	0.189803902	2.787252276	0.288666308	0.253033112	8.967066963	2.078766372	0.427213432
zg0380	2	2	1	59	-548.6491661	3071	8648	31	69	22931641	1.461336284	20	3.525861985	120	11.78182667	49.25520352	48	-27	147	8.271207743	51.49436732	0.224220813	52969235.45	0.417444698	225.5947925	20.21640769	4.742431187	0.520449002	1.21317736	0.474274489	0.433599152	0.429604532	1.076121509	0.28170618	0.79254141	0.789662961	0.99062034	0.946916427	-0.129795301	0.506728674	0.391462762	4.475676075	0.21656798	2.636435424	0.462943324	0.339642417	8.951352149	2.104429316	0.421862962
zg0381	0	2	0	37	-1131.377195	3071	686	21	59	1350732	1.41749778	17	3.944253149	76	11.27114553	41.78425656	44	-9	85	7.253528617	44.37338261	-0.894682898	4080991.542	0.433560846	223.0729883	10.67301134	3.707138652	-0.39370141	1.105359394	0.521310944	0.358260503	0.455058237	1.109537078	0.300535144	0.783323083	0.779096152	0.980502392	0.92572084	-0.125977806	0.476979979	0.398880776	3.24447181	0.22220364	2.549581659	0.408751276	0.365488283	6.488943619	2.019689229	0.406667584
zg0382	2	2	0	49	-1141.618318	3071	12313	91	123	140890824	1.283486732	16	3.17217194	152	9.822592695	106.2581012	105	40	112	7.091035221	106.9693643	0.180914682	365902497	0.473007662	151.6608263	14.38672923	2.91519555	0.036797961	1.025765041	0.369252053	0.471049807	0.357123474	0.965042267	0.237839569	0.82338852	0.822647752	0.990075142	0.94919544	-0.153825877	0.551803869	0.347159452	3.771285699	0.260804165	2.366933654	0.476948606	0.436006026	7.542571397	1.972876095	0.348754273
zg0383	0	2	0	51	-668.0439238	3071	6509	-3	43	4629528	1.688755895	24	3.142189759	95	14.50959933	19.43155631	18	-40	135	10.16856164	26.66927575	0.284410046	11128163.65	0.363993191	333.6648884	11.05583982	9.384522363	0.565075261	1.717821799	0.607146987	0.47447326	0.515133929	1.176835433	0.326744393	0.757401172	0.751625872	0.983992382	0.928034749	-0.140185017	0.550091223	0.438032569	3.283007047	0.166099232	3.066806894	0.481382594	0.303388068	6.566014094	2.392279735	0.581242196
zg0384	6	2	0	53	-736.3514516	3071	832	40	68	2643510	0.943792016	14.25	3.402930964	80	8.681028107	55.28846154	57	13	67	6.108773392	56.36750547	-0.708630285	8229506.076	0.597318209	120.4816938	7.566206148	0.764280612	-0.285403267	0.475364051	0.409066969	0.08573942	0.378817259	0.966688083	0.243245249	0.815632989	0.813616342	0.976471056	0.925244872	-0.116784849	0.354445725	0.352348762	2.747625831	0.392107087	1.76492235	0.320988674	0.55844652	5.495251661	1.333517493	0.221107755
zg0385	2	2	1	47	-1210.745296	3071	1588	69	100	12089958	1.187004345	15	4.063154974	113	9.577668471	86.38664987	89	29	84	6.526837158	87.25436194	-0.90577845	56730711.12	0.549711628	150.6704011	8.800653966	2.850513343	-0.306769258	0.811049368	0.284055288	0.476645561	0.258127175	0.858950927	0.213255099	0.875257765	0.873529224	0.98374842	0.949238835	-0.210939652	0.57895234	0.235440076	2.944288486	0.412743239	1.996488242	0.541954865	0.623413352	5.888576972	1.666405325	0.273776164
zg0386	6	2	0	67	-649.6885029	3071	3461	48	88	17449445	1.505810922	20	3.282532188	116	12.31126263	69.24790523	71	9	107	8.465677605	71.0051762	-0.523053896	49846380.77	0.40019206	246.462669	10.77000989	6.480734645	-0.73927902	1.468855735	0.484567426	0.50512858	0.436249823	1.08929256	0.287373032	0.78974272	0.786706849	0.981772262	0.928428879	-0.156578886	0.586203886	0.395721999	3.244011149	0.192158541	2.786084444	0.524652371	0.31679886	6.488022299	2.247233857	0.48835579
zg0387	4	1	0	69	-491.4654567	2600	28081	52	105	186127052	1.867255409	27	3.309756038	178	16.54443096	78.67333784	79	-24	202	11.64951502	81.41388223	0.026126179	269954659.2	0.323136626	438.7261325	22.12790078	12.95501063	0.091132676	1.99529668	1.081800723	0.295915913	0.74904501	1.479541655	0.508621054	0.676176562	0.658549671	0.987188895	0.928030686	-0.051273831	0.351300844	0.501413807	4.679688972	0.113856816	3.617380759	0.29794356	0.206328056	9.359377944	2.537001494	0.769274351
zg0389	2	1	0	59	-626.8307785	3071	2688	10	93	8412022	2.361081012	46	2.851655112	161	26.4188058	45.78125	40	-37	198	19.35038342	55.94168812	0.604204856	22651656.56	0.223294282	1033.549619	18.73596664	81.70957558	9.025365429	5.148027342	1.298411137	0.592598409	0.806750409	1.553273234	0.605828386	0.66685018	0.6448673	0.984840476	0.9235661	-0.173718698	0.688355743	0.480748933	4.215413603	0.079522895	4.184255176	0.634803657	0.148800049	8.430827206	3.068890923	1.61160962
zg0389	2	1	0	47	-562.0437886	1760	13434	65	108	106275233	1.646582292	21.75	3.998545615	177	13.69862633	87.14686616	88	-3	180	9.223469362	88.94332502	-0.301471765	297906654.4	0.390427352	316.3387847	25.30234524	7.312733731	-0.221498694	1.354462253	0.809907535	0.242459405	0.599977585	1.321032781	0.426675833	0.731597395	0.720828891	0.990372704	0.941846049	-0.081359271	0.323287465	0.447187372	5.016592566	0.180177908	3.058149011	0.282960057	0.351800868	10.03318513	2.216053898	0.541092447
zg0390	3	1	0	52	-561.4397322	1992	323	51	76.8	1366537	0.955141672	15	2.704336461	91	8.277928476	64.25696594	64	35	56	6.104792899	65.04432878	-0.117489683	4516478.183	0.639333263	101.8070335	4.384187021	0.737371098	0.033852428	0.431849636	0.415031765	0.014491612	0.375819592	1.02935697	0.271504961	0.818625566	0.816011421	0.960306616	0.908005711	-0.057618519	0.303607271	0.341508941	2.092752792	0.411314666	1.84801735	0.238358549	0.611004554	4.185505584	1.377849578	0.21172035
zg0391	5	1	0	53	-530.3984228	3071	9425	27	65	22414274	1.434554972	20	3.377669796	101	11.6199123	46.48254642	47	-16	117	8.307670127	48.76650805	-0.361313989	65575072.92	0.41998769	217.5451861	11.75899964	3.003909348	-0.249953655	0.967179449	0.636306476	0.199701898	0.544154997	1.199955016	0.33251159	0.742714227	0.737116042	0.983221484	0.923881383	-0.045629659	0.249911818	0.468724628	3.41702165	0.196609246	2.697701726	0.223930001	0.263661131	6.8340433	1.988351841	0.400871481
zg0392	3	1	0	29	-626.8307785	3071	2563	10	95	8546415	2.378823166	50	2.687051674	162	27.40922815	47.45259462	41	-22	184	20.46282607	57.74543878	0.594324964	23013546.26	0.218512068	1082.786965	11.35193383	83.31456051	9.506264129	5.183908748	1.361806246	0.574881813	0.82470615	1.576538295	0.634981174	0.663015947	0.639970943	0.980256752	0.913960573	-0.167579731	0.666711569	0.478673542	3.222652162	0.080844902	4.173422132	0.616670085	0.153681838	6.445304324	3.045892095	1.636428748
zg0393	5	1	0	49	-522.8206659	2710	4207	59	98	26969608	1.50698779	20	3.475462325	143	12.23397951	78.52864274	79	23	120	8.492749263	80.06653995	-0.072297273	56358665.89	0.412840688	243.9030897	13.73463998	4.711525894	-0.076018738	1.19672246	0.588651166	0.338543369	0.510541757	1.173851882	0.321235405	0.757511429	0.752540063	0.984425023	0.92844904	-0.078370593	0.404714846	0.444424223	3.68542877	0.195920111	2.811497997	0.361205793	0.336501878	7.37085754	2.149506712	0.446343406
zg0394	4	2	0	62	-667.3520839	7286	4102	42	79	16048630	1.428132149	19	3.638252586	118	11.52280452	60.7396392	60	-2	120	7.868445924	62.54911283	0.178498654	48976531.98	0.459126977	223.0877461	15.68998154	4.313273735	0.188129298	1.052695419	0.455114764	0.385388447	0.403041607	1.06642661	0.284658669	0.806788552	0.80367939	0.987939455	0.94333467	-0.121112707	0.456787394	0.360917256	3.942151523	0.279799018	2.502081546	0.398309034	0.486868765	7.884303045	1.992106384	0.376952546
zg0395	3	2	0	71	-1091.678186	3071	2282	38	71	7630032	1.199644434	15	4.735410321	85	10.31059828	56.19631902	59	-23	108	6.70932829	57.82363103	-1.101544854	39524956.09	0.553412332	185.5460338	14.46471035	2.513902585	-0.608950438	0.704536927	0.613585415	0.068240507	0.46363015	1.202252987	0.381160248	0.792054509	0.783180452	0.977745226	0.92621846	-0.089792182	0.36528549	0.343025028	3.800231533	0.352520713	2.207409071	0.329326021	0.558224357	7.600463067	1.631654285	0.329530585
zg0396	4	2	0	59	-742.1345012	3071	1819	54	79	8504647	1.254861197	12	7.474151348	98	8.88594492	67.18471688	70	-2	100	5.246464839	68.37727617	-1.728376341	21492609.19	0.506407988	161.6657147	18.04974263	3.530912947	-0.423519282	0.854555772	0.435524854	0.31608255	0.405416094	1.030562202	0.263774265	0.802078993	0.800293749	0.983521191	0.933130612	-0.10477006	0.396218716	0.381189544	4.236074124	0.287164824	2.231062022	0.391874069	0.460019453	8.472148249	1.800925333	0.322520157
zg0397	2	2	0	60	-1125.239928	3071	17686	75	115	162430047	1.563139932	20	4.240531527	167	12.73187291	94.3723284	94	1	166	8.629699522	95.83372619	0.168037402	578181173.2	0.412327271	277.9667091	18.65877415	9.623647628	0.386742844	1.534060541	0.557782071	0.466637643	0.478699571	1.158768209	0.32056018	0.77341299	0.768556218	0.989042365	0.941246942	-0.130851997	0.542571515	0.413430975	4.291233096	0.201640462	2.916269778	0.486990672	0.3700066	8.582466192	2.291994998	0.522960653
zg0398	2	2	0	60	-1161.7184	3071	16842	45	78	67906930	1.369271303	18	5.583650473	155	10.77112638	61.87293671	62	-18	173	7.275502588	63.49802492	0.074375578	61102608.4	0.492868278	203.7388721	16.47037464	5.463713225	0.182410739	1.054854624	0.48092872	0.366623219	0.404460106	1.063138807	0.296108948	0.809614654	0.805375399	0.992732402	0.95588698	-0.146804321	0.422103024	0.34575965	4.040593993	0.298028255	2.463272879	0.391345056	0.505444105	8.081187987	1.942551783	0.383945836
zg0399	4	2	0	51	-613.304328	3071	2701	28	84	10886481	1.89781198	31	2.881546405	119	17.67493631	59.59681599	63	-11	130	12.61563847	63.48651202	-0.518624751	28889183.33	0.307220809	478.7567318	15.82422586	16.54495791	-2.267727516	2.34958514	0.826939568	0.473834201	0.627646571	1.3077941	0.404428512	0.71691826	0.706039477	0.978652774	0.913774956	-0.154991121	0.599405417	0.476162292	3.929801486	0.130536868	3.389378848	0.543697511	0.247323309	7.859602972	2.539086331	0.794131177
zg0400	0	2	0	68	-429.6540938	8989	11610	0	21	2100931	0.699596188	11	3.958901746	41	6.7901085	10.28191214	11	-51	92	4.819181294	13.45209064	-0.318304131	3487272.649	0.759496217	75.24102511	15.72737649	0.671062651	-0.113971039	0.296912459	0.190286196	0.210822921	0.185909864	0.699346532	0.154674139	0.907757175	0.907482701	0.992718455	0.969117987	-0.070598527	0.233721127	0.182243786	3.962411928	0.630754702	1.252802285	0.246678659	0.787968725	7.924823856	1.052419406	0.121799664
[truncated: 51 more columns]
