# Supplementary material for: Preoperative multiclass classification of thymic mass lesions based on radiomics and machine learning
Source: Cancer Imaging. 2025 Mar 6;25:25. doi: 10.1186/s40644-025-00839-3 (PMC11884038; doi:10.1186/s40644-025-00839-3)
Supplement: Supplementary file 5 — Supplementary Material 5 [file 40644_2025_839_MOESM5_ESM.csv]

Features	p_value
diagnostics_Image_original_Mean	<0.001
original_firstorder_10Percentile	<0.001
original_firstorder_90Percentile	<0.001
original_firstorder_Energy	<0.001
original_firstorder_Entropy	<0.001
original_firstorder_InterquartileRange	<0.001
original_firstorder_Maximum	<0.001
original_firstorder_MeanAbsoluteDeviation	<0.001
original_firstorder_Mean	<0.001
original_firstorder_Median	<0.001
original_firstorder_Minimum	<0.001
original_firstorder_Range	<0.001
original_firstorder_RobustMeanAbsoluteDeviation	<0.001
original_firstorder_RootMeanSquared	<0.001
original_firstorder_TotalEnergy	<0.001
original_firstorder_Uniformity	<0.001
original_glcm_Autocorrelation	<0.001
original_glcm_ClusterTendency	<0.001
original_glcm_Correlation	<0.001
original_glcm_DifferenceAverage	<0.001
original_glcm_DifferenceEntropy	<0.001
original_glcm_DifferenceVariance	<0.001
original_glcm_Idmn	<0.001
original_glcm_Idn	<0.001
original_glcm_Imc1	<0.001
original_glcm_Imc2	<0.001
original_glcm_JointAverage	<0.001
original_glcm_JointEnergy	<0.001
original_glcm_JointEntropy	<0.001
original_glcm_MCC	<0.001
original_glcm_MaximumProbability	<0.001
original_glcm_SumAverage	<0.001
original_glcm_SumEntropy	<0.001
original_glcm_SumSquares	<0.001
original_gldm_DependenceEntropy	<0.001
original_gldm_HighGrayLevelEmphasis	<0.001
original_gldm_LargeDependenceHighGrayLevelEmphasis	<0.001
original_gldm_LowGrayLevelEmphasis	<0.001
original_gldm_SmallDependenceLowGrayLevelEmphasis	<0.001
original_glrlm_GrayLevelNonUniformityNormalized	<0.001
original_glrlm_GrayLevelVariance	<0.001
original_glrlm_HighGrayLevelRunEmphasis	<0.001
original_glrlm_LowGrayLevelRunEmphasis	<0.001
original_glrlm_RunEntropy	<0.001
original_glrlm_ShortRunHighGrayLevelEmphasis	<0.001
original_glrlm_ShortRunLowGrayLevelEmphasis	<0.001
original_glszm_GrayLevelNonUniformityNormalized	<0.001
original_glszm_GrayLevelVariance	<0.001
original_glszm_HighGrayLevelZoneEmphasis	<0.001
original_glszm_LowGrayLevelZoneEmphasis	<0.001
original_glszm_SmallAreaHighGrayLevelEmphasis	<0.001
original_glszm_SmallAreaLowGrayLevelEmphasis	<0.001
original_glszm_ZoneEntropy	<0.001
original_ngtdm_Coarseness	<0.001
original_ngtdm_Complexity	<0.001
original_ngtdm_Strength	0.049
original_gldm_SmallDependenceEmphasis	0.045
original_glszm_ZoneVariance	0.041
original_glszm_LargeAreaEmphasis	0.04
original_gldm_DependenceNonUniformityNormalized	0.028
original_glszm_ZonePercentage	0.028
original_glcm_Id	0.027
original_glcm_Idm	0.027
original_glcm_ClusterProminence	0.012
original_gldm_LargeDependenceLowGrayLevelEmphasis	0.005
original_glszm_LargeAreaHighGrayLevelEmphasis	0.005
original_glcm_ClusterShade	0.003
original_gldm_SmallDependenceHighGrayLevelEmphasis	0.002
original_firstorder_Skewness	0.001
original_firstorder_Variance	0.001
original_glcm_Contrast	0.001
original_gldm_GrayLevelVariance	0.001
AGE	0.022
original_gldm_DependenceNonUniformity	0.766
original_glrlm_RunVariance	0.755
original_glrlm_LongRunEmphasis	0.747
original_glszm_GrayLevelNonUniformity	0.746
original_gldm_DependenceVariance	0.664
diagnostics_Image_original_Maximum	0.621
original_gldm_LargeDependenceEmphasis	0.613
original_glrlm_RunPercentage	0.514
original_glrlm_ShortRunEmphasis	0.469
original_glszm_SizeZoneNonUniformity	0.452
original_gldm_GrayLevelNonUniformity	0.418
original_glrlm_RunLengthNonUniformityNormalized	0.37
original_glszm_SizeZoneNonUniformityNormalized	0.308
original_ngtdm_Contrast	0.273
original_glszm_LargeAreaLowGrayLevelEmphasis	0.268
original_ngtdm_Busyness	0.228
original_glszm_SmallAreaEmphasis	0.15
original_glrlm_LongRunHighGrayLevelEmphasis	0.149
original_glrlm_RunLengthNonUniformity	0.135
diagnostics_Mask_original_VoxelNum	0.094
original_glcm_InverseVariance	0.092
original_glrlm_LongRunLowGrayLevelEmphasis	0.07
original_glrlm_GrayLevelNonUniformity	0.064
original_firstorder_Kurtosis	0.051
