# Supplementary material for: Preoperative multiclass classification of thymic mass lesions based on radiomics and machine learning
Source: Cancer Imaging. 2025 Mar 6;25:25. doi: 10.1186/s40644-025-00839-3 (PMC11884038; doi:10.1186/s40644-025-00839-3)
Supplement: Supplementary file 6 — Supplementary Material 6 [file 40644_2025_839_MOESM6_ESM.csv]

ID	group	age	diagnostics_Image_original_Mean	original_firstorder_10Percentile	original_firstorder_90Percentile	original_firstorder_Energy	original_firstorder_Entropy	original_firstorder_InterquartileRange	original_firstorder_Maximum	original_firstorder_MeanAbsoluteDeviation	original_firstorder_Mean	original_firstorder_Median	original_firstorder_Minimum	original_firstorder_Range	original_firstorder_RobustMeanAbsoluteDeviation	original_firstorder_RootMeanSquared	original_firstorder_Skewness	original_firstorder_TotalEnergy	original_firstorder_Uniformity	original_firstorder_Variance	original_glcm_Autocorrelation	original_glcm_ClusterProminence	original_glcm_ClusterShade	original_glcm_ClusterTendency	original_glcm_Contrast	original_glcm_Correlation	original_glcm_DifferenceAverage	original_glcm_DifferenceEntropy	original_glcm_DifferenceVariance	original_glcm_Id	original_glcm_Idm	original_glcm_Idmn	original_glcm_Idn	original_glcm_Imc1	original_glcm_Imc2	original_glcm_JointAverage	original_glcm_JointEnergy	original_glcm_JointEntropy	original_glcm_MCC	original_glcm_MaximumProbability	original_glcm_SumAverage	original_glcm_SumEntropy	original_glcm_SumSquares	original_gldm_DependenceEntropy	original_gldm_DependenceNonUniformityNormalized	original_gldm_GrayLevelVariance	original_gldm_HighGrayLevelEmphasis	original_gldm_LargeDependenceHighGrayLevelEmphasis	original_gldm_LargeDependenceLowGrayLevelEmphasis
zg0001	0	44	-533.8608715	0	35	298241	1.358249198	18	49	11.06150032	20.50414938	23	-25	74	7.649059411	24.87483189	-0.842878459	926049.5455	0.418648095	198.3371197	5.869647765	2.131545016	-0.42737637	0.868538757	0.738998963	0.087926871	0.603255613	1.185290506	0.329152724	0.720996085	0.711946529	0.932365181	0.855973264	-0.099191565	0.393388813	2.415373667	0.212826817	2.499768208	0.325512295	0.299372635	4.830747333	1.797992718	0.40188443	4.737194724	0.088652055	0.424325511	6.047717842	473.7157676	12.3525242
zg0002	0	42	-535.0157287	12.6	46	2280521	1.363882675	17	68	10.90641037	29.54597978	31	-79	147	6.969835948	33.13590143	-1.243917318	5344971.094	0.485988295	225.0230423	33.8226714	4.537572932	-0.695190579	0.836124381	0.523784086	0.201123185	0.423972243	1.125723472	0.335932722	0.802172463	0.797762123	0.98988082	0.948300762	-0.08159694	0.310366465	5.808930925	0.324531255	2.303347191	0.298133839	0.528757825	11.61786185	1.773148831	0.339977117	5.370070702	0.041567444	0.432676106	33.22580645	8120.337025	6.550384317
zg0003	0	55	-496.6988824	-21	21	359562	1.431020721	19	48	13.0137995	3.563082134	7	-81	129	8.605091143	17.44865457	-1.08055556	1180515.082	0.473988734	291.7599919	22.75020726	4.936610569	-0.987724718	0.97763321	0.560474159	0.24112469	0.459044974	1.17179106	0.339384993	0.786828649	0.780620431	0.985305153	0.936207014	-0.087141435	0.35042116	4.758600696	0.307110679	2.411011621	0.296573013	0.51138841	9.517201393	1.856167775	0.384526842	5.292134846	0.047583063	0.505018423	22.18543607	4042.629128	6.938746825
zg0004	0	68	-576.7309391	-9	25	14345156	1.349599528	17	70	10.72959245	7.628400751	8	-73	143	7.487396405	15.64735331	-0.009062648	46570517.98	0.470229371	186.6471675	14.8157994	2.61562723	-0.044344955	0.876580699	0.61804991	0.172117968	0.520956273	1.209639342	0.34092592	0.755324194	0.749228269	0.98371866	0.927293295	-0.033599842	0.210113661	3.840715494	0.235845793	2.629387535	0.179865747	0.418551943	7.681430988	1.9278549	0.373657652	5.337371353	0.046201452	0.380338045	15.02157365	3191.570746	13.95486808
zg0005	0	51	-529.1031274	6	67	9029698	2.05727831	32	120	19.1713523	37.47212389	38	-52	172	13.27430532	44.69587002	-0.211397365	19098170.88	0.284648661	593.5607273	25.73545183	23.68921598	-1.000938355	2.728484344	1.103006263	0.418701916	0.758164814	1.476998337	0.507320606	0.673776208	0.655279785	0.983634906	0.919476716	-0.095313881	0.499534553	5.032790146	0.098545806	3.827111471	0.429852123	0.199033917	10.06558029	2.750710872	0.957872652	5.893755197	0.065588339	1.022098393	26.17942478	2704.62146	4.461248846
zg0006	0	51	-511.9980087	-16	26	330858	1.497784773	14	37	13.26479144	10.95448276	17	-60	97	7.438176638	21.36248726	-1.705474437	780302.563	0.465021641	336.3551696	16.10221395	8.464265443	-1.307653929	1.300624568	0.609198003	0.331216988	0.45970308	1.183828857	0.374297739	0.793371807	0.785097952	0.977987085	0.926821332	-0.198738473	0.565665623	3.990924005	0.286764908	2.442299955	0.490250641	0.493628693	7.981848009	1.99665187	0.477455643	5.099458484	0.065036861	0.587102973	15.79172414	2196.522759	8.86892567
zg0007	0	47	-530.99708	-6	24	370203	1.179608821	17	41	9.641380148	8.930614729	9	-41	82	6.926024244	15.01070829	-0.247992135	1397570.554	0.541228599	145.5654839	8.389285672	1.470034963	-0.10098302	0.642595212	0.488514514	0.135331407	0.436783487	1.107450626	0.295129708	0.790147862	0.786781359	0.972197649	0.914358272	-0.02666082	0.194646603	2.889768175	0.317626344	2.252490796	0.155302671	0.521981993	5.779536351	1.695531831	0.282777432	5.096864449	0.049140769	0.299556687	8.562994522	1491.972611	19.90848803
zg0008	0	67	-417.2890784	-10	25	10888881	1.367384506	18	69	11.00792282	7.72471884	8	-52	121	7.748776168	15.90653833	-0.031550496	21542159.69	0.462420374	193.3466805	14.76790246	2.699562029	-0.061617371	0.914828369	0.63094238	0.183273665	0.53065314	1.21484024	0.342877449	0.750994083	0.744697896	0.983384405	0.925964365	-0.036098203	0.218652739	3.833657317	0.224743102	2.674224463	0.184606203	0.402376718	7.667314634	1.961302218	0.386442687	5.366108047	0.048170454	0.389562579	15.06631657	2877.652988	12.90896998
zg0009	0	53	-481.6183653	8	48	1994663	1.492891559	20	77	12.42966228	28.85628415	30	-30	107	8.651052924	33.01484184	-0.516786475	3799039.24	0.425977485	257.2946463	14.01012839	3.987566515	-0.423617976	1.053269067	0.700599262	0.19538171	0.547683073	1.26191365	0.384291681	0.750366718	0.741418935	0.981784943	0.92442831	-0.078033272	0.353300833	3.731150255	0.219916532	2.731695922	0.297982415	0.393599904	7.46230051	2.020215225	0.438467082	5.425789473	0.053566246	0.47667025	13.94918033	2092.033333	10.16732498
zg0010	0	64	-459.2793803	29	56	5150805	1.083494717	13	83	8.414497625	42.38965389	42	0	83	5.795225549	43.78281905	-0.002314583	9810233.766	0.568048561	120.0524869	4.98227372	1.382514743	0.253345522	0.619852749	0.391153585	0.226237982	0.360107129	0.997100435	0.254530744	0.825028243	0.823051081	0.977562376	0.929002873	-0.072921677	0.278833222	2.219196671	0.35654758	2.029876519	0.247759648	0.550286701	4.438393341	1.591111528	0.252751584	5.328847032	0.044651577	0.262165946	5.060662449	1077.451433	57.16102996
zg0011	0	45	-498.7685875	1	35	3456082	1.379831533	19	65	10.96579822	18.2875937	19	-48	113	7.604271547	22.99337787	-0.291437537	8927086.807	0.446229204	194.2593428	10.7597258	3.144080703	-0.148547478	0.973801103	0.562298246	0.265731649	0.496471776	1.150703228	0.309770476	0.762620175	0.758346759	0.978912468	0.918813786	-0.057309951	0.319838316	3.264479174	0.218404526	2.627159968	0.282928905	0.368162231	6.528958347	1.994753542	0.384024837	5.514086742	0.050419882	0.399495614	10.98164296	1978.060731	18.944987
zg0012	0	51	-525.7397594	7	57	1779034	1.735508806	26	77	15.62912867	35.256621	39	-37	114	11.06828307	40.30742592	-0.727356537	6645968.933	0.34676091	381.6592598	16.46096809	6.677830728	-0.934724928	1.358753231	1.173871764	0.063812012	0.764120965	1.489123202	0.548854331	0.67831709	0.65873961	0.970553078	0.89777407	-0.082090165	0.410484528	4.051292586	0.14778755	3.170642352	0.349055818	0.275913983	8.102585172	2.169954987	0.633156249	5.3053123	0.067620775	0.700699318	16.17899543	1561.187215	5.702519026
zg0013	0	44	-540.3904734	19	50	1206152	1.159198107	15	64	9.46831601	35.51401869	37	-18	82	6.709073983	37.53739568	-0.76224326	3003908.296	0.571368133	147.8105511	8.158081241	1.619350813	-0.251024652	0.587998182	0.463522543	0.109802786	0.407205233	1.064275763	0.284531878	0.805783602	0.802029115	0.973727803	0.920436197	-0.091697943	0.360592388	2.849786137	0.370835206	2.025389846	0.306278738	0.564693016	5.699572275	1.536989204	0.262880181	4.658892436	0.080896803	0.300472476	8.905373832	848.286215	11.20933119
zg0014	0	51	-558.098132	-1	38	758134	1.478612953	19	56	11.75630154	19.87755102	22	-31	87	8.242600066	24.87739733	-0.525905339	1894930.113	0.405823574	223.7678634	11.15525254	3.452130837	-0.345755156	1.044376183	0.616625117	0.250058645	0.536485129	1.149827375	0.308796084	0.7451141	0.739771434	0.976921368	0.912493907	-0.090887814	0.36956234	3.323882317	0.198220643	2.670984807	0.312401085	0.292504997	6.647764635	2.009904564	0.415250325	5.410448884	0.061361766	0.464875635	11.47102041	1474.631837	12.57025283
zg0015	0	50	-638.7942804	24	66	1457626	1.577575488	23	86	13.21110454	46.13442623	48	6	80	9.897998551	48.88303202	-0.098373254	3826696.401	0.378022037	261.1655361	6.14763351	3.4676731	-0.11707759	1.077088743	0.919759711	0.068550666	0.677524338	1.310384582	0.403789066	0.700329489	0.685461368	0.95049673	0.872423256	-0.116080477	0.458581711	2.471017594	0.178448933	2.865555191	0.378395203	0.248613378	4.942035187	2.000629045	0.499212113	5.197675265	0.066573502	0.529008331	6.226229508	737.4852459	19.30679645
zg0016	0	45	-574.3683025	11	46	3030087	1.272589793	18	70	10.8377579	29.45696509	31	-33	103	7.945604495	32.36333973	-0.32134796	8642031.349	0.480385148	179.6729665	14.02428123	2.525176845	-0.31289745	0.909048247	0.433390897	0.353622188	0.396228703	1.050250209	0.272430463	0.808041362	0.805601868	0.983631961	0.934843984	-0.092777351	0.421390463	3.728946645	0.273899535	2.391685625	0.36433521	0.45881613	7.45789329	1.903052944	0.335609786	5.577019642	0.043878755	0.344674781	13.94503975	3225.262012	15.95416225
zg0017	0	61	-446.8034886	4	55	2549027	1.793554316	27	79	16.0905182	31.49394273	35	-43	122	11.25299465	37.46530701	-0.69676599	5391789.533	0.340751688	411.7808003	15.23575448	10.24148799	-1.067167714	1.702934328	1.004045488	0.249630577	0.68729176	1.382377715	0.474107537	0.703479762	0.687766493	0.97460557	0.907193068	-0.114272196	0.386636658	3.880579411	0.150172901	3.232624413	0.319289506	0.290823806	7.761158821	2.340598444	0.676744954	5.653866664	0.059038357	0.750089452	14.97411894	2067.694383	8.641565559
zg0018	0	48	-566.0138556	-14	29	732649	1.584821962	21	64	13.19296159	7.549569941	8	-57	121	9.346819337	18.2116847	-0.049516594	3043171.919	0.390783537	274.6694532	14.94476423	4.533048196	0.042662625	1.22723214	0.806492606	0.206772289	0.636416028	1.331147693	0.399155502	0.70917172	0.698786421	0.978966989	0.912074043	-0.027104052	0.26423924	3.852211984	0.161627109	3.075564699	0.215539006	0.303498683	7.704423968	2.188811879	0.508431187	5.449480864	0.056852282	0.526947561	15.22544138	1962.923042	8.979978623
zg0019	0	49	-654.7274703	-24	23	1076795	1.709873118	22	55	14.33141672	0.855907781	2	-69	124	9.751371243	18.56865824	-0.433395033	2968753.704	0.361825933	344.0624907	12.55075109	9.861945487	-0.94506862	1.704463421	0.852019945	0.336849755	0.620771544	1.348671921	0.4467369	0.723815113	0.712391315	0.978276705	0.915229366	-0.091359093	0.431910698	3.512348257	0.149362844	3.25942628	0.375906148	0.262093713	7.024696513	2.38517736	0.639120842	5.770358299	0.058275554	0.641077545	13.30355427	1715.653858	11.3357861
zg0020	0	51	-509.4724116	14	51	472384	1.437863574	21.75	75	11.93081502	31.4213198	31	-5	80	8.701650377	34.6257731	0.20517109	1860012	0.415006828	211.6448247	7.543200264	2.177490781	0.082274578	0.85345277	0.764525932	0.043070353	0.618832918	1.254845399	0.362896926	0.71486571	0.705152843	0.971754517	0.900330062	-0.070045154	0.380721579	2.742177493	0.195305661	2.669836669	0.290230818	0.312078522	5.484354986	1.867711087	0.404494676	4.829355229	0.091873019	0.437424309	8.147208122	452.3604061	8.232528906
zg0021	0	45	-489.5581314	3	57	993928	1.888094906	29	81	16.99096921	28.63694268	28	-41	122	12.06411979	35.58300603	0.026317438	2723444.01	0.308586961	446.0758327	14.52026898	10.09341869	0.0227857	1.867802706	0.972549669	0.299627071	0.709606475	1.389492051	0.444097145	0.686631566	0.67146547	0.974964475	0.903208432	-0.083617917	0.407649423	3.780609999	0.117835541	3.421420954	0.336828311	0.191387587	7.561219998	2.45789458	0.710088094	5.571317292	0.07452635	0.808104183	14.13757962	1294.061146	6.847492569
zg0022	0	64	-603.1388961	24	63	4599870	1.51833697	19	93	12.26877487	44.002849	44	-46	139	8.514979438	46.73514512	-0.380923586	10780945.31	0.406570473	247.9230688	18.69985063	3.784845607	-0.107692579	1.045785135	0.820354054	0.119969316	0.620211832	1.322538653	0.417460902	0.720390798	0.70973767	0.9788758	0.914830034	-0.056553233	0.297124673	4.317786255	0.181601581	2.894772033	0.247193605	0.295643388	8.635572509	2.04254325	0.466534797	5.418790581	0.059330777	0.487307778	18.80294397	2249.422127	6.787572676
zg0023	0	66	-508.4372753	8.9	41	5110336	1.33363591	18	75	10.34497151	24.95382215	25	-32	107	7.157626807	28.23551497	-0.124925416	11605981.97	0.443846223	174.5510657	12.43847777	2.598058717	-0.084494601	0.901678203	0.536929874	0.25192027	0.480437595	1.10672149	0.291448723	0.769081021	0.765430431	0.98572615	0.932369346	-0.077235319	0.316748861	3.513869823	0.221727475	2.508656921	0.279970751	0.282400672	7.027739646	1.912356288	0.359652019	5.530953072	0.055520114	0.373405463	12.77457098	2406.188612	16.23793742
zg0024	0	44	-501.3306313	6	61	943775	1.792902713	23	82	15.74973616	30.45492958	28	-20	102	10.96945678	36.45902582	0.470583803	1633597.97	0.329744098	401.7578278	7.690648183	7.853977633	0.409712908	1.44459412	1.322094499	0.031566967	0.816650191	1.397175539	0.501956193	0.672079634	0.642219335	0.953689446	0.875652024	-0.230323675	0.680313924	2.767534283	0.154089618	3.108211244	0.578673281	0.230398853	5.535068566	2.096509644	0.691672155	5.351740121	0.080376909	0.726500694	8.33943662	759.4267606	14.6179511
zg0025	0	59	-536.525153	27	64	2579876	1.391101228	20	88	11.75339535	46.27630375	48	-11	99	8.270906508	48.58356003	-0.504087172	8040126.71	0.426539511	218.8660167	11.84102548	2.947581467	-0.473498746	0.947737565	0.654922039	0.184626618	0.549977835	1.215254099	0.343066528	0.74185921	0.735505503	0.975732416	0.910789801	-0.044926212	0.276838703	3.430392269	0.201095196	2.65152477	0.228699283	0.259935408	6.860784538	1.945904581	0.400664901	5.281384675	0.061908561	0.421273529	11.81884721	1509.229643	10.24717317
zg0026	0	52	-516.1335572	9	63	1609979	1.930740026	28	88	17.66325952	35.01975851	37	-87	175	12.12989774	42.03885872	-0.946228249	5176512.641	0.316722917	540.8821563	37.87081624	16.98336265	-1.649891454	1.641686999	1.167730756	0.104255385	0.762410134	1.4860885	0.538731504	0.679534068	0.65915902	0.982785484	0.919622765	-0.102068026	0.442366796	6.142938326	0.141898359	3.307694533	0.37435157	0.255110286	12.28587665	2.254398839	0.702354439	5.336760604	0.075762633	0.962754286	35.8518112	2692.517014	1.944859336
zg0027	0	45	-505.7140755	8	45	1612320	1.465443576	19	75	11.83573595	26.64126612	28	-43	118	8.096266565	30.74228236	-0.670212345	2914228.25	0.427470661	235.3308645	13.36534651	4.160465291	-0.499003105	1.042261267	0.480632044	0.35040299	0.442542053	1.076004417	0.278271998	0.785034416	0.782537973	0.987167609	0.937457843	-0.098438275	0.418475784	3.636527068	0.236058869	2.530163197	0.374837592	0.387206996	7.273054136	1.997934363	0.380723328	5.513069585	0.054644734	0.464229071	13.27022274	2060.213951	11.2832923
zg0028	0	44	-524.7017435	-6	20	1531296	1.02534622	13	39	8.24909411	7.252216125	8	-42	81	5.794108073	12.71209261	-0.24994381	3324848.871	0.592710344	109.0026597	8.24210802	1.345630997	-0.1603823	0.574725786	0.303817297	0.296814779	0.299129058	0.860763908	0.204562492	0.851216844	0.850904295	0.982211128	0.940330463	-0.129392584	0.367091741	2.859022168	0.420433424	1.810839921	0.324044975	0.616356808	5.718044337	1.494160648	0.219635771	5.151841094	0.048723945	0.240052662	8.227416631	2595.022478	35.57059501
zg0029	0	40	-558.1460049	33	69	3013133	1.395715825	18	101	11.12799555	50.49316317	50	5	96	7.844808324	52.40899566	0.141678096	11145042.69	0.429680184	197.1432987	6.54542134	2.056847092	0.049938815	0.834049773	0.583568294	0.164486502	0.524973596	1.142018984	0.30150392	0.74715839	0.743372672	0.978037594	0.913890899	-0.044284993	0.258340581	2.546119145	0.211979343	2.520728357	0.20156195	0.264135668	5.092238291	1.880649523	0.354404517	5.214051889	0.064359665	0.406324034	6.897903373	684.9690064	18.32940697
zg0030	0	42	-523.416619	-15	18	107467	1.367077427	16	50	10.43494995	1.82996633	2	-32	82	7.162259021	13.45068308	0.121608897	299288.4697	0.440561621	177.5720987	7.277974355	2.422396951	0.11873579	0.84556414	0.587264842	0.170956354	0.534681392	1.119092395	0.291053688	0.741345981	0.737917649	0.977841738	0.912132905	-0.06152184	0.332460087	2.685179371	0.223738047	2.518186823	0.257524157	0.340032562	5.370358742	1.881659532	0.358207245	5.017384557	0.068660794	0.391312111	7.156565657	714.7491582	13.55920034
zg0031	0	65	-572.9185676	-3	30	4274654	1.302020977	18	66	10.49546049	13.39191507	13	-32	98	7.544298071	18.68405294	0.149472807	9402334.2	0.487868593	169.750445	9.531987755	3.049047678	0.074109278	0.990579884	0.400197462	0.423174068	0.383706546	0.994038032	0.24731552	0.810889268	0.809795819	0.984739819	0.936441125	-0.128327408	0.496704959	3.063393092	0.274019649	2.407406555	0.427443794	0.47513184	6.126786183	1.972436458	0.347694336	5.645165084	0.045908189	0.355191911	9.729440588	2253.205472	26.57590931
zg0032	0	67	-529.3117149	-10	24	538396	1.302760086	17	56	10.73766437	7.834400732	9	-49	105	7.63140715	15.6937176	-0.36460244	2231785.165	0.498414597	184.9149374	8.273386339	2.214390216	-0.194777049	0.766272549	0.647252792	0.085120562	0.526468357	1.242130024	0.364241731	0.756233789	0.748844265	0.97615616	0.915083753	-0.02821835	0.208976738	2.871139153	0.264479089	2.545319967	0.176740852	0.462242718	5.742278306	1.819008892	0.353381335	5.077776202	0.053481818	0.360498356	8.378774016	1238.801464	16.90710621
zg0033	0	49	-492.2948823	-12.3	40	132275	1.632776452	35.25	51	17.34795673	15.8125	20	-26	77	14.19217687	25.21780125	-0.218416284	303784.997	0.338757396	385.9023437	9.444795153	3.741389544	-0.469537758	1.071457763	2.064193557	-0.279103605	1.184968978	1.143362773	0.313831742	0.55134707	0.495437969	0.927969202	0.823245812	-0.396505371	0.847972538	3.112871238	0.209645043	2.601842242	0.799545766	0.314068553	6.225742476	1.647594679	0.78391283	4.287519273	0.142058062	0.716138129	10.57211538	469.9375	4.973583066
zg0034	5	42	-572.0922249	44	80	432246378	1.410480745	18	151	11.33760821	62.61686996	63	-29	180	7.889567602	64.27986098	-0.237431203	1004181692	0.46056557	211.0281244	25.36994202	4.654259112	-0.177283826	1.104383965	0.488036062	0.383851784	0.443264923	1.093091286	0.286509833	0.785757595	0.782844532	0.994088204	0.956079211	-0.099150185	0.451765636	5.021539006	0.244414199	2.622616428	0.409570392	0.442420816	10.04307801	2.07250889	0.398105007	5.62606089	0.045437717	0.416520848	25.63100791	6384.374135	10.27521967
zg0035	0	50	-621.7511001	23	57	572050	1.211766229	15.75	79	9.735314286	38.48	37	11	68	7.178300767	40.42806663	0.705974181	1688514.65	0.539722449	153.7181714	4.085934793	1.942806578	0.026704666	0.657724324	0.26497499	0.395995007	0.26497499	0.825723796	0.192608872	0.867512505	0.867512505	0.984413236	0.947005002	-0.15812508	0.487771508	1.996371842	0.436836072	1.829878132	0.445014502	0.641337031	3.992743684	1.564903142	0.230674828	4.721693003	0.066579592	0.316734694	4.548571429	596.4342857	40.68597222
zg0036	0	57	-485.1504183	8	35	755124	1.179323864	14	70	8.843879371	21.46645866	21	-9	79	6.060796664	24.26974002	0.361123796	2575159.962	0.492262967	128.2114335	5.737974398	1.20833072	0.167439676	0.662761607	0.478038495	0.158198716	0.453612343	1.061952523	0.269325749	0.777264854	0.775636443	0.972311138	0.910091736	-0.032568843	0.223271094	2.385730278	0.255631093	2.221056933	0.206908245	0.375456199	4.771460556	1.698033568	0.285200025	4.919332174	0.073995877	0.305205157	5.957878315	565.6957878	21.50033043
zg0037	0	48	-579.878843	7	47.9	202488	1.487038015	21	58	12.72569444	28.41666667	31	-24	82	9.060361399	32.47499038	-0.576153165	662207.6887	0.419650608	247.1180556	7.669228281	2.319623872	-0.201044165	0.817324217	0.596509466	0.124999391	0.521344934	1.160355125	0.316382991	0.751854955	0.746843986	0.966237641	0.898236498	-0.077617682	0.388395413	2.758252438	0.246705855	2.462473337	0.322529065	0.41167169	5.516504876	1.806901904	0.353458421	4.718448947	0.071180556	0.47523329	7.338541667	709.390625	11.39945023
zg0038	0	56	-507.4961235	24	63	2231241	1.530249656	19	86	12.14782759	45.36466942	47	-21	107	8.166037761	48.0104263	-0.621160028	7143334.948	0.395861792	247.0478013	11.59218556	4.198285931	-0.572572987	1.100794313	0.664084524	0.23485375	0.562739447	1.208665796	0.337025596	0.735032606	0.728764784	0.975330604	0.908588176	-0.067335119	0.351139815	3.388559422	0.187128805	2.77956324	0.297538682	0.249193679	6.777118844	2.052936873	0.441219709	5.233973605	0.070305563	0.504354211	11.59710744	1295.239669	9.814659378
zg0039	0	33	-566.1565687	36	69	2021549	1.335016134	19	97	10.69477004	52.60204082	52	12	85	7.550445581	54.28502953	0.188959656	5539209.597	0.442018207	179.8897334	7.111134236	1.946823557	-0.02296356	0.790909148	0.666350236	0.087374031	0.551342841	1.202644375	0.34097493	0.743496479	0.735829319	0.96283247	0.893565012	-0.074811137	0.353070256	2.660646465	0.217486022	2.526201475	0.338772526	0.327669824	5.32129293	1.812626498	0.364314846	4.962941902	0.074463021	0.375302808	7.244897959	713.2536443	14.76699668
zg0040	0	64	-559.5169847	18	60	866941	1.634470297	20	81	13.45188152	38.75052854	39	-67	148	8.832840777	42.81187028	-0.987243141	3067258.847	0.403868073	331.2527746	25.94803805	8.120868938	-1.033773192	1.284396088	1.003047497	0.13241792	0.663577437	1.441859722	0.545770304	0.715811402	0.70119666	0.981190865	0.921441749	-0.065062235	0.388196942	5.08690127	0.194695447	3.023413609	0.314188813	0.370284112	10.17380254	2.132476894	0.571860896	5.243877668	0.058843512	0.629082506	26.35306554	2750.44186	4.204718171
zg0041	0	45	-575.6571027	-8.8	39.9	172716	1.777423316	23	57	16.44298352	15.44144144	19	-90	147	9.829028926	27.89265136	-1.664320134	506652.2238	0.355855856	539.5618862	24.85790521	18.46761933	-3.022659081	1.751684155	2.312191885	-0.068169255	1.03050656	1.78336357	1.104963317	0.632813323	0.600420872	0.960665196	0.886448743	-0.16586733	0.655547674	4.998197073	0.142484512	3.31811645	0.56756744	0.253878698	9.996394147	2.200371526	1.01596901	4.716623051	0.094351108	0.93776885	27.07657658	1391.815315	1.993935109
zg0042	0	65	-597.1206996	-9	27	1885266	1.374871481	18	65	11.14041196	9.026596544	9	-61	126	7.866973192	16.83109176	-0.059845873	8462495.812	0.466805015	201.8062047	15.10126262	2.672437551	-0.011764774	0.884869667	0.64855483	0.152173823	0.535596557	1.238606062	0.356888698	0.75056001	0.743497549	0.982964853	0.925481028	-0.029401513	0.205083429	3.878417162	0.232807433	2.670345929	0.172028068	0.419761394	7.756834325	1.935249668	0.383356124	5.410229965	0.047112778	0.394195537	15.48429752	2597.570548	11.08784924
zg0043	0	68	-630.532138	-11	27	225959	1.476994224	19.75	46	11.98825065	8.003916449	8.5	-42	88	8.350635205	17.17514599	-0.206207245	679267.3498	0.426190785	230.9229612	8.104494896	3.006899067	-0.230370392	0.992471594	0.823089383	0.094257177	0.636147983	1.340678834	0.412959668	0.711901796	0.700620148	0.955182085	0.878866799	-0.025179129	0.237450572	2.839365726	0.187433341	2.898414435	0.180270796	0.351595823	5.678731452	2.01864269	0.453890244	4.994314389	0.073318381	0.46019981	8.552219321	610.5861619	9.392279518
zg0044	0	53	-574.8104359	23	47	5125100	0.977701839	12	87	8.103425731	35.07500663	35	-21	108	5.049149367	36.85596351	-0.343112887	11492178.08	0.659316208	128.1059563	8.900182586	1.929333295	-0.015817461	0.497226811	0.229728467	0.339638706	0.211718978	0.764779942	0.182120606	0.896894398	0.89594146	0.991340993	0.965124609	-0.160856832	0.433976909	2.972014384	0.557752424	1.538955839	0.461466547	0.738051952	5.944028769	1.287338732	0.18173882	4.959244844	0.056974138	0.234122104	8.876755897	3228.665253	40.17402237
zg0045	0	68	-443.364145	-10	18	423155	1.076427833	14	33	9.047329302	4.759920635	7	-56	89	5.917358239	12.9583429	-1.087566218	745893.335	0.577340955	145.2618063	14.45607316	1.767462808	-0.522468426	0.596673442	0.358033651	0.235699146	0.322875668	0.962663872	0.247376852	0.844327947	0.842077964	0.986521903	0.947017778	-0.08668379	0.289146084	3.794198924	0.420638074	1.857208768	0.260409019	0.617740684	7.588397848	1.485091268	0.238676773	5.097257109	0.046045603	0.288173186	14.21706349	4025.364683	17.02219731
zg0046	0	32	-698.9207041	45	75	3835679	1.131916785	14	97	8.856058194	59.63784822	60	15	82	6.383272411	60.70098838	-0.011357248	16142893.68	0.564364421	127.9370497	8.686753181	1.571797485	-0.138709838	0.642882002	0.40934115	0.220372373	0.3709945	1.031443837	0.26952215	0.820695567	0.818337415	0.976648204	0.92705666	-0.056056379	0.305470245	2.937361651	0.358627227	2.12669465	0.276486188	0.570624715	5.874723302	1.663237597	0.263055788	5.328999249	0.044126454	0.278436182	8.823246878	1750.659942	23.65595981
zg0047	0	62	-612.7772996	31	57	4377451	1.112762222	13	86	8.395795341	43.68501388	44	-24	110	5.854621776	44.99692147	-0.043921854	13292209.18	0.543817567	116.3425044	10.49626291	1.386791509	0.299024801	0.628584822	0.350519045	0.279827877	0.331175166	0.959994922	0.238690277	0.837587913	0.836346805	0.986678964	0.945261244	-0.075446731	0.344181603	3.229040004	0.365007733	1.978050325	0.331437953	0.561115796	6.458080009	1.592415984	0.244775967	5.326216096	0.041492485	0.276652224	10.83163737	2634.426457	28.53880936
zg0048	0	61	-520.9877912	1	38	410772	1.408115964	19	62	11.49191422	20.27314112	21	-31	93	7.97721748	24.9665026	-0.414327646	1074601.953	0.423285845	212.3260009	11.37858081	2.040996384	-0.180120386	0.813549068	0.820140193	0.002696827	0.642471019	1.281440085	0.379104816	0.706577684	0.696466083	0.970122482	0.897020325	-0.065086995	0.367536919	3.373428242	0.197053838	2.690437919	0.306323999	0.265780333	6.746856485	1.840718706	0.408422315	4.949775461	0.076519581	0.420640092	11.49468892	1095.430956	8.744306188
zg0049	0	66	-446.9393043	-6	13	297381	0.910573636	9	30	6.010371991	3.093923933	3	-27	57	4.174264102	8.304571578	-0.03868399	818241.3076	0.585123795	59.39354379	7.54671021	0.60196882	-0.258077474	0.46977987	0.336125381	0.162616318	0.333547061	0.918026783	0.221570855	0.833656189	0.833484301	0.980273419	0.933376532	-0.041709482	0.191131157	2.741023079	0.387114756	1.711432212	0.166216916	0.567000974	5.482046158	1.366634779	0.201476313	5.025615894	0.04855587	0.21279701	7.61038961	1843.825139	27.05541705
zg0050	0	54	-588.3670813	9	42	450010	1.42629203	16.75	55	10.81982974	23.73356401	24	-42	97	7.013630754	27.90275997	-0.801731705	1272253.652	0.426431676	215.281953	12.05099045	3.757736644	-0.317788204	1.040766325	0.622470001	0.246338713	0.499152235	1.194258604	0.36098313	0.768743897	0.762755659	0.977341179	0.919584602	-0.098870895	0.411502192	3.456336129	0.208410649	2.628611246	0.384296795	0.277401046	6.912672258	2.00211636	0.415809082	5.449021917	0.057219142	0.440511967	12.29411765	1659.041522	11.70162582
zg0051	0	28	-460.2880095	-16	20	236678	1.247534477	18	37	10.75482894	3.260032103	5	-35	72	7.82698822	13.78224368	-0.357295682	565163.7053	0.488931515	179.3224315	7.691638218	2.631612423	-0.5612131	0.906594841	0.331581867	0.458004402	0.308766223	0.933008585	0.232555	0.849419496	0.847898453	0.980897813	0.939007277	-0.169084296	0.543404043	2.747094095	0.33798873	2.16864795	0.498594235	0.537454969	5.494188191	1.797519703	0.309544177	5.4730334	0.045900976	0.3345666	7.520064205	1827.595506	30.61895844
zg0052	0	55	-594.4088498	34	61.1	1496901	1.175436625	14	89	8.638485952	47.85645161	48	9	80	5.936781128	49.13610131	0.036775589	4221031.954	0.480577523	124.1164906	5.899614766	1.237992657	0.054061526	0.696696865	0.493343051	0.171985208	0.464416045	1.069382912	0.27329462	0.772613145	0.770684678	0.971490297	0.908081025	-0.039082418	0.248731557	2.418390351	0.240576286	2.280437865	0.224012299	0.333498375	4.836780702	1.743312491	0.297509979	5.089271826	0.067159209	0.302317898	6.179032258	610.1919355	20.45128808
zg0053	0	58	-602.7343298	20	50.7	563233	1.169063508	16	70	9.655639648	36.20572917	37	-8	78	6.587429761	38.29820628	-0.38635648	2938263.56	0.560234918	155.8977797	9.106482653	1.216063763	-0.060452935	0.531640605	0.481668728	0.042744369	0.411195	1.112369782	0.311585527	0.806148121	0.801449872	0.972910199	0.920110124	-0.028657698	0.21635203	3.01559174	0.369040142	2.103813801	0.176913997	0.581095513	6.03118348	1.541972325	0.253327333	4.9303152	0.0519477	0.298658583	9.127604167	1442.023438	17.85161675
zg0054	0	71	-513.7892406	9.8	43	1208897	1.33012668	16	77	10.20468414	26.05144468	26	-23	100	7.03494109	29.18794049	0.113110417	2833352.344	0.443885733	173.2581004	6.707367479	2.450145277	0.10498172	0.927443658	0.517204403	0.286022617	0.475495414	1.084123182	0.280064672	0.769058924	0.766423192	0.980458954	0.921733488	-0.076510393	0.361500652	2.569973839	0.218017395	2.514190424	0.291902584	0.291261006	5.139947679	1.947385804	0.361162015	5.112217778	0.069987947	0.372128781	6.970401691	812.4460888	21.10457658
zg0055	0	67	-471.950601	-1	53	2265948	1.85503938	25	85	16.74463404	28.99596542	32	-50	135	11.29589864	36.13892503	-0.670884109	4153396.66	0.337327276	465.2558915	14.68750253	11.08145587	-1.022993553	1.559204454	0.946922653	0.180264109	0.661591778	1.387101997	0.472419251	0.712506275	0.697644202	0.975896334	0.910376423	-0.10711139	0.399144421	3.811517735	0.168819554	3.147008058	0.34271861	0.335012883	7.623035469	2.237399983	0.626531777	5.560627703	0.059783903	0.821371824	14.29682997	1891.033429	9.219977105
zg0056	0	62	-478.0736466	-7	29	195134	1.389589677	20	52	11.45632894	10.86885246	11	-34	86	8.336880528	17.88551937	-0.036458989	466411.826	0.454259608	201.7598495	8.797005242	2.665949314	-0.069245263	0.925279022	0.727058839	0.124885462	0.58699349	1.271703351	0.371873973	0.729639099	0.72050979	0.973178869	0.905487757	-0.040798287	0.285575031	2.957561615	0.207277535	2.760040527	0.227885929	0.384308843	5.915123229	1.963311957	0.413084465	4.938407948	0.073335125	0.4019914	9.080327869	721.9655738	9.424541894
zg0057	0	49	-538.6846672	17	53	399121	1.339764558	18	73	10.94727116	34.99293286	35	-9	82	7.924486566	37.55424816	-0.085263893	1217030.988	0.465169998	185.8162045	8.733395442	1.693552429	0.073023161	0.710185636	0.652297155	0.035934894	0.528549183	1.227597599	0.360177827	0.756206557	0.748100205	0.963849836	0.898398694	-0.063746826	0.353221462	2.952492716	0.262241367	2.453746152	0.275792808	0.457635742	5.904985432	1.734383026	0.340620698	4.95747519	0.05949631	0.376630998	8.957597173	1046.519435	13.14131822
zg0058	0	68	-661.6127376	-15	29	13692057	1.604823109	22	83	13.42643478	7.165565699	7	-72	155	9.583660076	18.40524348	-0.023368248	41160419.69	0.386617449	287.4076557	14.60961206	4.547646865	-0.036005169	1.213451885	0.946399154	0.123590439	0.695449189	1.422484073	0.460459578	0.691621767	0.677313824	0.981755976	0.916470184	-0.011731861	0.155424106	3.813507531	0.152817835	3.185923173	0.127255737	0.289840424	7.627015061	2.182891066	0.53996276	5.407381216	0.055713759	0.541820963	15.03918949	1995.018407	9.368188252
zg0059	0	64	-579.5733811	24	44	3321190	0.698581531	10	57	6.450933194	33.57158391	34	-36	93	4.440602167	34.69532904	-1.315856941	7759967.327	0.757372787	76.71461116	15.38203937	1.151730557	-0.33116363	0.318109383	0.206427933	0.208747283	0.189191879	0.7205105	0.169736428	0.907930906	0.907127666	0.992244243	0.9688537	-0.067234311	0.24308707	3.918431049	0.635463134	1.233482144	0.305883463	0.790125512	7.836862098	1.03227762	0.131134329	4.729683519	0.052288067	0.152078256	15.35048931	5658.1805	22.48901907
zg0060	0	60	-671.5189763	-7	29	547009	1.464386069	17	92	12.27286925	10.97793538	8	-31	123	7.205775892	20.76186797	1.508180539	1644392.805	0.464266708	310.5400963	8.663862113	16.44852878	2.986493211	1.406310035	0.463689555	0.492613116	0.432099022	1.070926403	0.275328513	0.789215578	0.787109542	0.98759592	0.938835685	-0.174979108	0.60359668	2.903001744	0.287196769	2.421927822	0.795572665	0.478870715	5.806003489	1.911385411	0.467499897	5.380420313	0.047850761	0.576005008	9.336485422	1542.545311	20.70021824
zg0061	0	49	-564.9307444	-15	22	1901860	1.417338282	20	61	11.54117462	3.957794902	4	-47	108	8.220818787	15.01573962	0.006574036	4885857.039	0.431668665	209.8082958	7.199839291	2.632118769	-0.023200157	0.940914044	0.726293063	0.12879273	0.593069141	1.280255063	0.371998051	0.724957395	0.716782767	0.973222557	0.904276055	-0.015675425	0.163227686	2.673234171	0.190018352	2.808057336	0.135169041	0.311627296	5.346468342	1.995812474	0.416801777	5.358417769	0.054492526	0.41806676	7.570124481	1141.012922	22.38135454
zg0062	0	71	-467.5942664	2	33	852709	1.222182279	17	71	9.858592779	17.23547881	17	-22	93	7.103984335	21.12370432	0.05158538	1707343.673	0.500688542	149.1491547	5.031846469	1.783871774	0.07611078	0.773056819	0.446683635	0.264630885	0.42452868	1.033288229	0.26044221	0.791428152	0.789951155	0.974115462	0.915832762	-0.066986492	0.327215869	2.224888301	0.274455475	2.298545251	0.293324441	0.451286546	4.449776602	1.811800619	0.304935114	5.243876736	0.055055134	0.318624636	5.218210361	806.188383	39.20380182
zg0063	0	51	-578.9768785	31	68.9	2695810	1.389317558	21	91	11.76381617	50.09475806	50	6	85	8.646090509	52.13012951	-0.078964499	6700909.71	0.429776925	208.0656177	6.434942008	2.487743523	-0.052762423	0.967304305	0.57333704	0.253096513	0.5042089	1.147774515	0.309229237	0.759097004	0.754808364	0.967575493	0.901425931	-0.064553764	0.332011414	2.517220867	0.206277771	2.624458422	0.262562462	0.276512754	5.034441734	1.982772768	0.385160336	5.337528546	0.060776535	0.402965661	6.733870968	1008.340726	27.08771561
zg0064	0	52	-631.129445	37	71.1	3882239	1.349322326	19	93	10.9080372	54.26370968	54	3	90	7.726658411	55.95389087	-0.128078696	10357514.62	0.454210458	186.2877153	7.186500401	2.060298501	-0.091967482	0.835781323	0.61660327	0.148122793	0.532561545	1.195316657	0.329255354	0.74750984	0.7421234	0.965267285	0.896264357	-0.029151323	0.226637036	2.670513755	0.220421153	2.585728272	0.17575297	0.358262774	5.341027511	1.894227535	0.363096148	5.280556314	0.055440947	0.381724766	7.593548387	1083.516129	19.97373432
zg0065	0	65	-570.075117	-21	20	1418758	1.565161506	21.25	70	12.83383346	-0.744186047	-1	-52	122	8.920228581	16.31207056	0.21467602	2964793.114	0.390925094	265.529833	12.30784604	4.663880467	0.297195182	1.203595756	0.767229234	0.218158903	0.601005925	1.306783018	0.396126961	0.725888284	0.716111655	0.980038138	0.917047517	-0.04753739	0.275256705	3.492669776	0.169453628	2.989524216	0.234021567	0.254965661	6.985339552	2.152966075	0.492706247	5.646157936	0.054055853	0.5169642	12.69617404	1870.471118	14.14437417
zg0066	0	71	-564.5464097	-9	17	1690805	1.066386661	14	43	8.153179478	3.774127743	4	-35	78	5.778518714	10.90581319	-0.023046277	3728047.523	0.527640869	104.6927212	7.288153286	0.851571973	-0.146302412	0.568296875	0.452992036	0.112093428	0.431803295	1.048006807	0.264849566	0.787615525	0.786217227	0.973730958	0.914344	-0.016450928	0.137461228	2.694306481	0.293676802	2.088578584	0.114470968	0.451128132	5.388612962	1.593080411	0.255322228	5.172635529	0.048828129	0.260266001	7.456668542	1626.412493	26.21193647
zg0067	0	48	-694.4387777	30	62	1279713	1.273939401	15	82	9.773129865	46.57168784	47	6	76	6.966351378	48.1926149	-0.155687298	3847013.211	0.457017599	153.6060224	5.782053303	1.412407294	-0.063436887	0.698083887	0.633545804	0.047101755	0.565910452	1.163217609	0.307419159	0.728317332	0.723808309	0.963926165	0.889072421	-0.027566695	0.236154326	2.40118606	0.218838203	2.461851457	0.196486036	0.290488243	4.802372119	1.759667008	0.332907423	4.726846864	0.084298141	0.345189904	6.023593466	491.4827586	16.93276114
zg0068	0	38	-598.7105482	-129	-80	237275224	1.809476031	26	59	15.95162287	-105.5753579	-108	-173	232	10.8018372	107.6658276	1.00421965	434916477.7	0.34977528	445.7742445	11.2654448	38.50754887	3.867682004	2.372275706	0.726946419	0.529928227	0.540457256	1.270641003	0.415568962	0.756228105	0.747902067	0.992981457	0.952208582	-0.162588802	0.606254803	3.29455244	0.160036404	3.290506108	0.571329908	0.314550412	6.58910488	2.543740711	0.774805531	6.138037053	0.046674612	0.786721745	11.67907568	2201.490107	21.65109032
zg0069	0	57	-500.7979125	-6	27	94919	1.3033724	20	44	10.89669421	10.92424242	12	-24	68	8.330530185	16.95975629	-0.15342801	158623.1824	0.472561983	168.2942608	4.127597551	2.172602389	0.26802827	0.787999095	0.490236426	0.213895622	0.396836504	1.093429381	0.320464601	0.817148401	0.81092174	0.955287123	0.90546087	-0.170029468	0.553309277	2.012661226	0.319059858	2.227198297	0.469592959	0.526210849	4.025322452	1.66974132	0.31955888	4.956320948	0.070156107	0.360661157	4.145454545	448.7575758	28.62962963
zg0070	0	29	-492.2261478	16	64	9021938	1.703006534	25	100	14.6348015	39.70106157	40	-36	136	10.379704	43.76626298	-0.008775876	18175930.05	0.36008132	339.3114851	16.84292671	7.335246872	-0.004998602	1.520025574	0.829406051	0.289664353	0.638463219	1.338437169	0.410660268	0.71123258	0.6998515	0.983906192	0.922798473	-0.060273232	0.349618594	4.082891107	0.149132201	3.224056774	0.293468118	0.293658708	8.165782214	2.332938938	0.587357906	5.652714254	0.059252528	0.620943874	17.45881104	2005.452442	7.596505159
zg0071	0	62	-535.6754638	-7	52	4186612	2.029175261	31	114	18.70700267	21.91633466	21	-64	178	13.04107311	32.28750637	0.146929078	8748805.949	0.288822424	562.1573427	19.01442034	24.07897093	1.025455759	2.752582631	0.897646931	0.50431013	0.670605431	1.378518565	0.436670882	0.700248483	0.687396604	0.98656286	0.92795538	-0.125183951	0.592130737	4.306691216	0.106875499	3.701997159	0.513608348	0.20704127	8.613382432	2.758907808	0.912557391	5.992737157	0.062934269	0.980334576	20.28909363	1897.155627	6.126221263
zg0072	0	31	-528.7129897	-6	41	37653248	1.715003986	24	136	14.62830446	17.34727819	17	-66	202	10.29376548	25.35629854	0.1395542	78684377.75	0.35910577	342.0138149	17.98677053	8.36460959	0.263441484	1.615948481	0.853782489	0.307238295	0.650427519	1.361710926	0.423899257	0.706846939	0.695062627	0.989798984	0.936771652	-0.053965885	0.364213171	4.218556649	0.141753911	3.302404689	0.334934026	0.273622428	8.437113297	2.383345226	0.617432743	5.724502005	0.054682694	0.632665934	18.39165699	2747.292039	9.270317827
zg0073	0	66	-605.2593225	-3	31	12163934	1.311412181	17	74	10.55379514	13.46561241	13	-44	118	7.397062606	19.05098415	0.186818179	24656949.04	0.498160593	181.6172794	9.488981537	3.38514774	0.189782862	0.960364573	0.451907387	0.359007368	0.409239548	1.068555326	0.279922982	0.802393543	0.79964701	0.982971689	0.93280231	-0.093008441	0.424650937	3.059716092	0.281902105	2.470743344	0.371145055	0.490057731	6.119432184	1.95704264	0.35306799	5.553655174	0.043634024	0.361287724	9.72910637	2531.767597	30.03442346
zg0074	0	59	-532.9740191	28	64	946899	1.479293541	17	86	11.54100446	45.24396135	45	-30	116	7.535228943	47.82463437	-0.69889467	2288936.456	0.427302854	240.1796133	18.89536137	3.985459402	-0.190787273	0.996752911	0.740510829	0.140855126	0.573453816	1.28857043	0.400731526	0.738768607	0.729867954	0.980853296	0.920945671	-0.060984437	0.320647877	4.339488318	0.205312666	2.745714654	0.269889213	0.337656937	8.678976636	1.982746033	0.434315935	5.052477406	0.066711008	0.479287731	19.04830918	1910.425121	5.964706119
zg0075	0	61	-581.4287312	-4	24	402091	1.064168028	15	51	8.672092449	10.22880886	10	-30	81	6.361751658	14.92531731	0.031482401	1016148.551	0.592628663	118.1365662	8.675094727	1.237159694	-0.039033432	0.565518479	0.399549707	0.17028469	0.372410651	1.018928251	0.259364334	0.818302648	0.81650858	0.984850714	0.93857664	-0.032974898	0.221070827	2.938294368	0.375671911	2.041758541	0.18090063	0.584531015	5.876588737	1.591967701	0.241267046	5.105062889	0.043340674	0.251082788	8.837119114	2055.128532	26.51401878
zg0076	0	49	-546.0892211	-15	19	815638	1.318798415	18	50	10.78622425	1.949038891	2	-46	96	7.873350381	13.50208183	0.063413175	1704447.077	0.44750587	178.5074611	6.878371954	2.089574534	-0.017239918	0.871071631	0.554944569	0.220325847	0.494056296	1.14576893	0.306489938	0.763013639	0.75906068	0.979154825	0.919099415	-0.041825715	0.269328993	2.607538374	0.216241488	2.54603868	0.22560532	0.322760644	5.215076747	1.919767937	0.35650405	5.398424623	0.055110549	0.36571092	7.086946804	1213.556772	26.90205099
zg0077	0	49	-546.4712837	-20	21	143999	1.485145063	23	44	12.78357687	1.217013889	1	-45	89	9.257197591	15.8113334	-0.020939711	344188.2836	0.406448929	248.5171411	6.698415134	3.267667422	-0.217742561	1.050343537	0.766923872	0.158267526	0.604814807	1.291783048	0.386789167	0.723399963	0.713803503	0.958055268	0.884302296	-0.05097378	0.30664202	2.574349588	0.1801779	2.874385603	0.246988414	0.2760539	5.148699176	2.046440836	0.454316852	5.294795773	0.060052566	0.460476345	6.894097222	874.6440972	20.57454427
zg0078	0	53	-548.9511717	14	53	5429111	1.453691063	19	81	11.76839918	33.64010989	34	-17	98	8.250237786	36.82284384	-0.110646072	11208580.09	0.439865579	224.2648348	8.316675228	4.364902273	-0.157182887	1.129022108	0.551385734	0.341444162	0.483805509	1.14707579	0.310416829	0.769186137	0.764855268	0.979354152	0.920962339	-0.082714262	0.407806263	2.858699381	0.223242267	2.720853992	0.351263577	0.40781549	5.717398761	2.098097261	0.42010196	5.593864924	0.049311203	0.441074161	8.71028971	1578.0999	23.95872509
zg0079	0	59	-475.483853	2	36.8	236070	1.4345522	17	58	11.00800912	19.60814249	21	-36	94	7.085703413	24.50891721	-0.740767273	458197.0076	0.431203828	216.2077708	11.15468368	4.730478118	-0.665235805	1.070780029	0.808721915	0.146429054	0.627733565	1.28245598	0.387002507	0.714675445	0.704232053	0.970554266	0.899571093	-0.079560314	0.380918326	3.329972966	0.191404009	2.804277933	0.312903226	0.281930938	6.659945932	2.00622868	0.469875486	5.023045218	0.072457575	0.453133397	11.24427481	1090.195929	9.213584252
zg0080	5	43	-508.0252775	-45	24	1767939	2.118166094	39	47	22.20607712	-6.882560706	-1	-97	144	16.29833171	27.9382716	-0.660457541	5690378.308	0.26986984	733.177378	19.02881929	41.96737749	-3.681066704	3.882116273	1.137882514	0.549137162	0.69905806	1.450146477	0.568088453	0.714123825	0.694015742	0.971780382	0.907507679	-0.211009553	0.668646065	4.282814307	0.111651247	3.774066975	0.594816084	0.246077602	8.565628614	2.875702719	1.254999697	6.013723605	0.062731557	1.245842824	19.39381898	2670.974393	7.399083395
zg0081	1	73	-588.7319641	37	110	84151700	2.268519474	35	250	22.63163796	78.05916377	83	-105	355	15.07119521	83.38786846	-0.611748338	202278480.4	0.255843181	860.3035563	75.96103717	78.7415647	-5.742738145	4.580981915	1.160852168	0.594469969	0.736271653	1.488984335	0.579634304	0.690024874	0.672522022	0.99555942	0.958015819	-0.179887067	0.687676667	8.666365556	0.092767876	4.094374065	0.64125699	0.214857073	17.33273111	3.049372524	1.435458521	6.366388459	0.056652345	1.46860273	76.14493472	10656.04429	1.90961057
zg0082	5	66	-619.9271567	47	92	15565624	1.647265095	23	129	13.65790805	70.80519481	72	-3	132	9.44615952	72.93669949	-0.375926494	37626741.85	0.369087293	306.3865212	18.75966181	6.903264501	-0.474593253	1.455272249	0.635677777	0.378771105	0.507934404	1.196238994	0.353522634	0.765976705	0.758807136	0.987636235	0.938237525	-0.134747903	0.467375596	4.30741178	0.181683842	2.915190996	0.390278744	0.288030114	8.614823561	2.235274104	0.522737507	5.827123301	0.053840716	0.58135116	19.49760766	2993.876282	8.706681046
zg0083	4	56	-445.9251685	46	87	2738517	1.500782219	21	111	12.76465655	66.38395904	67	8	103	8.828722249	68.36107958	-0.355636328	7374201.657	0.419702035	266.407183	9.649368749	3.547538981	-0.438363557	0.979940606	0.926225294	0.034552955	0.68374717	1.378375659	0.440733143	0.697249667	0.682374227	0.966479359	0.891723301	-0.064341881	0.405469539	3.103614473	0.186909577	2.901952624	0.335807876	0.342734036	6.207228946	1.967808189	0.476541475	4.719176805	0.090944565	0.478281634	10.48805461	539.1740614	6.149760144
zg0084	4	53	-522.8809158	-8	47	1106850	1.898247405	26	96	16.8592965	21.38539898	23	-69	165	11.46367142	30.65291207	-0.361583062	3396614.692	0.320173757	482.2657291	19.63401237	13.51275044	-0.819887881	1.952001388	0.965032136	0.328440341	0.688368389	1.395155557	0.461979581	0.69923881	0.683363464	0.981455627	0.917703858	-0.104773679	0.469188105	4.403047086	0.129129287	3.408474614	0.367726255	0.215374479	8.806094172	2.477080368	0.729258381	5.696508928	0.06843633	0.834587702	19.94736842	2035.118846	5.091295462
zg0085	4	66	-572.053825	20	48	1920616	1.073596255	14	76	9.320714676	34.13507926	36	-14	90	6.014302551	36.38199962	-0.82716059	4642699.993	0.61649016	158.4462608	8.39026233	2.232448114	-0.439397351	0.599453934	0.397157648	0.189157866	0.3293464	0.998821858	0.280046241	0.846528404	0.842107925	0.985277835	0.946716325	-0.095823599	0.296160731	2.887835626	0.449905292	1.894739479	0.276243537	0.652837395	5.775671251	1.481264388	0.249152895	5.197627698	0.042041872	0.280439688	8.55547898	2365.830462	30.90323608
zg0086	2	63	-547.6332014	69	110	66404126	1.543563479	21	152	12.76398815	89.19960376	89	28	124	8.836367375	90.67746645	-0.064260124	171522376.2	0.412739052	265.8336105	9.681426552	5.16748534	0.043270518	1.254347083	0.602216755	0.343833491	0.498016388	1.181057113	0.337045423	0.767886663	0.761404863	0.984182783	0.930692817	-0.10696575	0.41079818	3.085187319	0.20972259	2.820797407	0.354414748	0.392193565	6.170374638	2.151650514	0.464140959	5.792522354	0.046218735	0.49899854	10.00136206	1985.262382	23.47331235
zg0087	4	52	-526.9468273	59	90	11093160	1.276079272	16	113	9.7567717	74.51107676	75	4	109	6.683718025	75.59879459	-0.72723992	38234420.26	0.459595948	163.2771828	12.66011773	2.063510619	-0.304659311	0.776600757	0.566323811	0.152212356	0.496137163	1.134481651	0.306262086	0.763114216	0.758950083	0.978846254	0.918944799	-0.06003924	0.249472561	3.550669081	0.236081832	2.399288605	0.220996377	0.329415493	7.101338163	1.788160988	0.335731142	5.367619399	0.055345999	0.355867488	12.7197321	2152.646574	12.79106918
zg0088	3	51	-533.8767203	49	78	9476901	1.161170367	14	113	9.305671301	63.82048998	64	10	103	6.338623423	64.97181503	-0.227526123	22908487.8	0.565996994	148.2818073	9.230660938	2.389097211	-0.137913725	0.725235656	0.422620927	0.263343575	0.384586445	1.040107792	0.270317046	0.813995429	0.811510226	0.984054809	0.93680424	-0.067817803	0.325271215	3.025690881	0.35139718	2.204225424	0.30554487	0.563472366	6.051381763	1.738835044	0.286964146	5.21279464	0.043673791	0.294379492	9.658797327	2068.264588	25.96916221
zg0089	4	57	-621.0228548	22.9	75	21003882	2.059169812	26.25	727	22.61654639	53.85	48	-35	762	11.29460711	73.57561858	6.747919309	85139579.9	0.318995244	2513.549149	25.23320567	9242.051755	305.9664628	14.45981537	5.625196189	0.458271389	1.113282743	1.849252	4.337161854	0.647492335	0.625271675	0.995377994	0.969265991	-0.086289634	0.524577439	4.798010609	0.110837644	3.984507917	0.555487403	0.181286474	9.596021219	2.80902451	5.02125289	5.774807132	0.061998353	4.119576934	25.95592784	1931.426546	5.084905251
zg0090	1	70	-544.7530153	20	65	31710342	1.656393272	24	118	14.13448137	42.14281009	42	-23	141	10.09967617	45.70358556	0.013078461	95326143.12	0.370823428	312.8012903	10.49351471	6.42972906	-0.021870744	1.466332423	0.826486109	0.278150375	0.642299317	1.345146472	0.409657739	0.708346404	0.697255605	0.978501661	0.911474326	-0.043457968	0.331870383	3.214580578	0.146997796	3.219210356	0.279007589	0.27503917	6.429161156	2.317291613	0.573204633	5.661117423	0.055602567	0.581915601	10.87840063	1428.845596	14.49234224
zg0091	4	59	-544.8127518	76	133	28874609	2.018261995	31	269	18.5615885	104.0755837	103	11	258	12.65029502	106.8945184	0.711172413	60339565.98	0.296853969	594.7109472	23.05417159	39.57483997	3.214947354	2.938955193	1.295265241	0.393413872	0.783306087	1.540438741	0.643257695	0.675293791	0.656319218	0.989824658	0.937764115	-0.103931775	0.499130966	4.758422855	0.10450928	3.830857584	0.427418693	0.18891434	9.516845709	2.758615267	1.058555109	5.881143535	0.066665059	1.029468679	22.95647012	2253.180451	4.9720145
zg0092	3	43	-588.9056358	47	89	29805067	1.593796951	22	135	13.28047189	67.49716047	68	-7	142	9.383441346	69.54228674	-0.107364726	70838539.01	0.386669659	280.2629726	18.22125303	4.934031022	-0.126065362	1.25706965	0.821841117	0.208744514	0.642413692	1.335084169	0.402912247	0.707581967	0.696729411	0.984020096	0.922152977	-0.032870547	0.256182092	4.255831375	0.157842561	3.095654833	0.213360259	0.275703069	8.51166275	2.202440067	0.519727692	5.516302883	0.058458631	0.534391815	18.36216129	2404.544215	7.564918913
zg0093	2	61	-579.9917255	45	78	61334355	1.322543386	18	119	10.62357542	61.27226643	61	-22	141	7.392235482	62.73536535	-0.079108014	228548525.4	0.488556724	181.4354321	15.88775473	3.125522681	-0.064007563	0.95474361	0.478854873	0.331367781	0.440324135	1.08668942	0.282517983	0.786209045	0.783691006	0.987218017	0.937782188	-0.072815166	0.393702989	3.97099127	0.259282073	2.520700243	0.372824691	0.460433786	7.941982541	1.983672297	0.358399621	5.497849373	0.045689112	0.366202109	16.11004877	3770.395598	15.4103441
zg0094	4	53	-567.6730593	11	68	21404815	1.941316148	30	120	17.73953913	39.55111667	40	-61	181	12.61216798	45.39309228	-0.203784728	52617530.1	0.304698621	496.2419963	26.14872652	16.89386472	-0.518410507	2.299464997	1.03656001	0.376706464	0.734424336	1.454363275	0.486666959	0.679377333	0.662858356	0.984576538	0.921660154	-0.072690743	0.448510802	5.08260402	0.106907144	3.68680702	0.383332503	0.213601803	10.16520804	2.635454534	0.834006252	5.877333752	0.061889985	0.868797724	26.86917597	2918.123123	4.449340993
zg0095	3	29	-535.8801678	38	87	54506118	1.754153493	26	165	15.19926532	63.58799256	65	-5	170	10.81280735	66.40961461	-0.139483712	140789728.6	0.345470347	366.8041151	16.80919854	12.27885813	-0.690828987	1.999337118	0.761683566	0.449605149	0.611229213	1.297916228	0.382915784	0.718430318	0.709393121	0.988517114	0.933731574	-0.102869838	0.536321328	4.061991662	0.131277282	3.362908375	0.474184042	0.24925834	8.123983324	2.527825504	0.690255171	5.874353051	0.058125542	0.672417009	17.17800793	2482.795776	9.911235329
zg0096	3	54	-463.9463988	27	76	3853388	1.758148704	26	113	15.35543131	51.82422803	52	-15	128	11.19373923	55.23567874	-0.077242794	8798831.898	0.345975254	365.2295951	13.40385971	6.964639194	-0.16213404	1.524612042	1.073757893	0.171740861	0.751140344	1.473156242	0.501592913	0.673829421	0.656473496	0.972643067	0.898239522	-0.032069874	0.282057708	3.645606196	0.12820563	3.411943271	0.209953048	0.226349714	7.291212392	2.338192297	0.649592484	5.314191599	0.074961963	0.671003511	13.62074426	1003.232779	5.86010029
zg0097	4	52	-557.637228	64	97	43204999	1.342277319	17	131	10.57960155	80.32995547	80	9	122	7.336839301	81.44725663	-0.08747349	112815177.2	0.461147058	180.7538655	14.05532986	2.717187825	-0.067648734	0.915578953	0.549838964	0.249005464	0.495022827	1.140682426	0.302429923	0.761526096	0.7579702	0.98536917	0.930256622	-0.043754859	0.305211819	3.73682768	0.225942527	2.584625892	0.267175199	0.383189105	7.473655361	1.965856395	0.366354479	5.428699589	0.051860634	0.377485236	14.34715185	2619.725012	12.89687006
zg0098	2	53	-627.5269139	8	74	12954090	2.070809563	36	121	21.11016992	45.75053949	52	-86	207	14.89688103	52.87196365	-0.914127886	38941977.9	0.291563231	702.3326767	41.60781014	45.35474675	-5.604309463	3.390903991	0.930744485	0.562704777	0.658734718	1.414649604	0.48293577	0.711627032	0.697597167	0.98897205	0.936516647	-0.153941994	0.641961653	6.402492956	0.122907537	3.686589624	0.621035815	0.276756818	12.80498591	2.76770269	1.080412119	6.149546246	0.050488881	1.205146923	41.54984894	6252.558912	3.587569619
zg0099	3	40	-615.4132749	39	77	6913266	1.509408162	19	132	12.23072969	57.84607384	58	-6	138	8.324159168	59.95867011	0.11967793	20782336.06	0.424483812	248.8738626	14.50685056	3.820349969	0.042877334	1.033211726	0.783296923	0.137381224	0.612120696	1.315777352	0.400037129	0.721115613	0.711036852	0.984784042	0.925816721	-0.035652771	0.242595483	3.8005652	0.19388232	2.890438589	0.197965797	0.352864505	7.601130399	2.047433485	0.454127162	5.160403851	0.062197246	0.479090864	15.11180447	1641.268851	7.619606441
zg0100	2	45	-657.4329737	21	71	57394701	1.724731753	24	124	15.22810176	50.33087787	54	-51	175	10.28762355	53.99819224	-0.478692623	158910220.9	0.371256484	382.6074981	31.01967035	16.42612944	-1.984793308	2.258091138	0.461297873	0.658918864	0.398125667	1.074294766	0.292495497	0.811181713	0.807253019	0.992996925	0.956458812	-0.25815908	0.736478553	5.529055866	0.205176475	2.942086937	0.689938886	0.389601298	11.05811173	2.429066418	0.679847253	6.166127875	0.042526114	0.711325622	31.38696403	8830.63671	9.613694511
zg0101	2	54	-510.3287539	19	89	1586600605	2.211868676	40	330	22.41070928	55.51347722	57	-43	373	16.39973876	62.06803029	0.307111722	2983712640	0.245696428	770.6942304	23.00475498	72.1691249	2.104262764	4.277638691	0.993374275	0.623183362	0.690612164	1.423720754	0.503444983	0.697102272	0.683249642	0.996194895	0.960320617	-0.183592281	0.72680921	4.70992952	0.082781702	4.015533144	0.668445523	0.162212244	9.41985904	3.035935447	1.317753242	6.355888622	0.05777769	1.315926092	23.78638462	3579.30067	8.465440183
zg0102	4	58	-567.8718437	45	82	64283443	1.419469983	19	128	11.56205615	63.47990497	63	5	123	8.231968171	65.13287567	-0.085560203	175191411.4	0.447026876	212.5931585	9.380211326	3.066596625	-0.099039553	0.97753507	0.686306953	0.174856711	0.566033247	1.257713131	0.362272754	0.736573147	0.729009876	0.981973352	0.921264116	-0.026102598	0.212158408	3.050799608	0.207367737	2.79065416	0.178917076	0.387029099	6.101599216	2.01886418	0.415960506	5.353120377	0.048764534	0.41932727	9.797399855	1656.114697	20.27515188
zg0103	2	73	-557.1675914	96	174	865079843	2.371357126	41	264	24.39083373	134.3403607	134	4	260	17.28974981	137.7596023	0.067416351	1807766203	0.224950751	930.3755332	35.59838332	67.14446147	0.753601563	4.764318534	1.525022297	0.515433135	0.904669347	1.643267487	0.668304946	0.63582128	0.608498052	0.987901813	0.928406729	-0.118819346	0.593814825	5.898181659	0.062482677	4.463764458	0.517432002	0.119682038	11.79636332	3.167127103	1.572335208	6.284789304	0.068962042	1.569184243	36.32546508	3568.358327	3.211586802
zg0104	4	46	-625.2762601	31	81	3510346	1.719764845	23.25	111	15.02544168	57.90677966	60	-1	112	10.47738562	60.98021699	-0.299585779	9116596.636	0.365704	365.3917337	15.1573471	8.063309628	-0.571325741	1.622792396	0.827732849	0.318630922	0.631858043	1.327882195	0.409690958	0.715721336	0.703658459	0.97849826	0.913184928	-0.091471499	0.442966107	3.867596792	0.156034757	3.196515248	0.350884771	0.313746388	7.735193583	2.346373482	0.612631311	5.550029106	0.061676332	0.649921	15.38771186	1841.548729	8.439056321
zg0105	4	47	-498.541697	33	93	151059637	2.03977058	32	208	18.8850039	62.58551146	62	-43	251	13.19726614	66.98314876	0.161892958	317581127.7	0.285991132	569.7959728	25.53443415	22.44934617	0.547599411	2.593310997	1.314279018	0.326178525	0.841740572	1.584734745	0.594418563	0.64891633	0.625771719	0.989504741	0.932778465	-0.051781546	0.386805341	5.021421158	0.089703165	3.948288038	0.329505864	0.179922465	10.04284232	2.726280589	0.976897504	5.894362917	0.065032418	0.99511214	26.22404063	2573.222734	4.377608053
zg0106	2	62	-480.646053	17	72	5189862	1.936362418	28	120	17.2409911	45.27638684	47	-85	205	11.93312219	50.47570465	-0.57629217	11578121.55	0.312458352	497.8455543	40.57126002	17.22690723	-1.392832251	2.076994837	1.21267068	0.259108876	0.789904214	1.51568457	0.56133831	0.666086167	0.646228558	0.985796701	0.92466164	-0.067169904	0.356240369	6.352570293	0.111588459	3.631198311	0.321879192	0.17506731	12.70514059	2.529852342	0.822416379	5.592032015	0.071277103	0.888965527	41.11831124	3573.931271	2.138001114
zg0107	2	36	-540.2916474	40	86	51225207	1.67311705	24	133	14.40593924	62.85763193	63	-16	149	10.19046716	65.40123771	0.018744237	189155580	0.367621585	326.2400019	16.31617082	5.306832787	0.035521765	1.322598756	1.031430327	0.123375426	0.738886631	1.460936061	0.483163039	0.676466687	0.659768257	0.980165044	0.911606266	-0.011582076	0.158635424	4.030306432	0.138345894	3.309534457	0.133405821	0.27358184	8.060612863	2.245261484	0.588507271	5.375817008	0.058033039	0.595643748	16.85587842	1988.213093	7.856668544
zg0108	4	29	-492.8736612	39	109	53171387	2.199916628	36	163	21.90034875	77.15811479	81	-66	229	15.09707164	82.0763327	-0.744843188	124945984.8	0.260789449	783.1497115	45.32993264	41.46060661	-4.034837257	3.375200975	1.318745929	0.424269809	0.787425847	1.571761602	0.667659045	0.677019284	0.656958475	0.987550773	0.932154441	-0.112866088	0.526124166	6.69428525	0.093997599	3.974456289	0.467431902	0.205262428	13.3885705	2.850221293	1.173486726	6.192171838	0.058585253	1.335089946	44.96401875	5428.116686	2.638923161
zg0109	2	66	-506.7694453	71	122	247295904	1.862284152	25	797	16.48548136	97.27061414	96	-11	808	10.95263363	100.4223818	5.346123914	659766423.6	0.33291035	623.0823834	29.72932773	427.7059078	14.58457519	2.808619356	1.057077743	0.439277257	0.616595686	1.347010626	0.664927371	0.729951803	0.720617346	0.999062613	0.982186668	-0.127589787	0.574643942	5.412156469	0.135148906	3.450441227	0.515795794	0.239899988	10.82431294	2.617129164	0.966424275	6.091988202	0.052658088	1.076943006	30.33753364	5021.298711	6.233565655
zg0110	3	71	-511.89921	18	69	56722680	1.793762531	32	122	17.18691584	43.63978188	44	-17	139	13.42117265	48.04414223	0.124521644	133291070.9	0.316643874	403.80904	10.91055524	12.1810226	0.019614703	2.383909706	0.55047884	0.624415699	0.463065161	1.141076894	0.321957825	0.781991815	0.777163102	0.985560653	0.935357511	-0.235296032	0.723474458	3.232929108	0.146097757	3.147769033	0.654575423	0.24009367	6.465858216	2.542547111	0.733597137	6.163732129	0.049170728	0.740593831	11.43802393	2584.463661	26.51472914
zg0111	4	35	-561.3996743	47	82	102262997	1.378074121	16	115	10.70122411	65.78005579	67	-20	135	7.151849421	67.29277545	-0.849419737	162908702.3	0.460010192	201.301888	17.20892119	4.851799327	-0.530497047	1.087659777	0.426886513	0.428386496	0.390871748	1.024829678	0.264025935	0.810376249	0.808165602	0.988622936	0.944795236	-0.14795575	0.505280119	4.128402843	0.269916166	2.455419853	0.479249351	0.462118969	8.256805685	1.986476365	0.378636572	5.689653062	0.04435157	0.408358593	17.53929947	4368.344418	16.23469148
zg0112	2	63	-448.218105	49	99	7665581	1.76316507	24	126	15.15819068	74.60294118	76	12	114	10.62130612	77.02669816	-0.292559401	19585620.28	0.343013448	367.5133969	12.84531335	6.976769244	-0.464084188	1.504373478	0.971603885	0.203115936	0.688277334	1.404931371	0.468959785	0.699064848	0.684005928	0.975214592	0.906536163	-0.074658398	0.341207406	3.565311442	0.14556582	3.24680635	0.275770588	0.258350546	7.130622884	2.288189143	0.618994341	5.468366312	0.062641979	0.683414966	12.96594427	1446.876161	8.571733101
zg0113	4	71	-465.1285815	20	70	21562018	1.800180577	26	117	15.61896343	46.04010319	48	-113	230	10.76917505	50.28299137	-0.662083712	49234744.01	0.340995114	408.6881197	55.34851016	11.71624198	-1.059624736	1.710652639	1.020826796	0.24802572	0.710293374	1.444961802	0.502936145	0.69024234	0.675019015	0.990182196	0.937676911	-0.051378317	0.315031121	7.428000358	0.132919244	3.402178725	0.296391744	0.208705493	14.85600072	2.397602128	0.682869859	5.6693452	0.060467626	0.739300833	54.97091932	6436.790338	2.042724249
zg0114	3	69	-591.2195104	18	66	11649460	1.628321985	26	94	14.48773257	43.50777989	44	-6	100	10.49078441	47.01620698	-0.189530856	27844690.88	0.358445751	317.5968085	11.10333546	8.329669428	-0.594664353	1.824762435	0.383229168	0.651482236	0.350356293	0.987765665	0.252436219	0.830252353	0.828109141	0.985528518	0.942386521	-0.273699451	0.740989482	3.277589434	0.19605376	2.763856498	0.682447474	0.30641906	6.555178868	2.330607672	0.551997901	6.169910452	0.042845292	0.575002106	11.16774194	2898.935863	29.87256536
zg0115	1	44	-645.4277628	40	68	22502572	1.157781968	14	122	8.656923815	53.9495753	54	3	119	6.192081469	55.08101575	0.157977736	47593835.95	0.505890118	123.3616208	7.253612617	1.504823151	-0.115153755	0.710914166	0.422759703	0.252416151	0.399426984	1.018595834	0.257107211	0.804059608	0.80261978	0.983941279	0.933976114	-0.065519243	0.301681533	2.67984508	0.284536298	2.182254852	0.259864359	0.442014164	5.35969016	1.721289709	0.283418467	5.392755451	0.048800669	0.293994522	7.510718619	1898.645948	34.27453931
zg0116	2	62	-546.8417578	99	150.4	64139770	1.846933848	26	206	16.03766097	125.4514747	126	31	175	10.87203782	127.1547531	-0.278612472	169294699.3	0.33200848	430.2587368	21.36807149	12.19732665	-0.30035963	1.842922708	0.921314448	0.324849589	0.670973045	1.394301361	0.456320963	0.703034592	0.689411366	0.986262917	0.928148646	-0.077886347	0.414122107	4.597474243	0.134312804	3.398593563	0.359448864	0.239095931	9.194948485	2.461844945	0.691059289	5.743256392	0.059814557	0.769414089	21.35543232	2530.154525	5.517897192
zg0117	3	71	-642.1243636	55	81	19735597	1.187399146	13	114	8.560341088	68.10471584	69	-31	145	5.587255907	69.0855751	-0.769684892	50977201.24	0.523172259	134.5643671	27.33844386	2.086242173	-0.009809712	0.692211954	0.416282826	0.241280193	0.38444744	1.026058836	0.264100594	0.812820044	0.81094981	0.99175897	0.952377233	-0.069508283	0.305450077	5.222015247	0.322381234	2.139879439	0.290960769	0.511181227	10.44403049	1.683786837	0.277123695	5.433585294	0.042251813	0.311771193	27.55840387	6387.532285	9.445898173
zg0118	2	61	-1162.699813	69	122	15707331	1.904573209	29	147	17.32310296	95.79618227	98	-23	170	12.21075392	98.34633622	-0.843986223	46036745.28	0.313863476	495.0933105	30.26515587	23.22331233	-2.222571688	2.443617489	0.697946412	0.548762607	0.530509997	1.244110387	0.396226201	0.759287066	0.751359627	0.986581233	0.935896299	-0.193785288	0.657765948	5.461428794	0.147200533	3.292253044	0.594878468	0.260081953	10.92285759	2.60019899	0.785390975	5.956294354	0.05436995	0.879431678	29.65763547	5161.449507	5.727695742
zg0119	4	55	-522.3620565	57.9	106	6119227	1.742467787	24	136	14.89907253	81.71149425	82	-6	142	10.37377943	83.86652641	-0.16968918	14134652.45	0.349229753	356.8259598	23.72413439	9.379529823	-0.892161088	1.572991834	0.920658635	0.252162601	0.683146646	1.349330855	0.423170316	0.696055783	0.682177876	0.982212563	0.917840239	-0.102939201	0.46697026	4.853908352	0.147555889	3.210642011	0.424179263	0.284025195	9.707816703	2.295064728	0.623412617	5.313558352	0.07640111	0.667249306	23.60804598	1828.722989	3.479246566
zg0120	5	53	-505.7271842	43	72	17155255	1.153694739	15	104	9.241281786	57.54070352	58	11	93	6.439183631	58.7221633	-0.213056337	40312663.48	0.545591031	137.359901	8.177373184	1.763564633	-0.188126288	0.679850972	0.43226689	0.221346143	0.398014282	1.048799409	0.270598888	0.80665684	0.80441812	0.983652955	0.934476626	-0.048572122	0.272233019	2.848748388	0.330039127	2.200205678	0.239790795	0.533163917	5.697496776	1.71223974	0.278029466	5.21127238	0.045737875	0.289515921	8.259497487	1886.103116	26.30246058
zg0121	2	67	-577.3031022	14	96	6357347	2.467476347	45	158	26.00170607	56.62182062	60	-57	215	18.57714595	65.23229524	-0.164895762	19791045.15	0.210832621	1049.221773	35.99320332	83.05041513	-2.483958139	5.379476412	1.564190054	0.546935315	0.88929622	1.597659279	0.694188111	0.644025626	0.618899681	0.985324045	0.923875798	-0.178385846	0.681806351	5.919022273	0.065045261	4.426144168	0.574981204	0.121294187	11.83804455	3.216885192	1.735916617	6.089676332	0.078325798	1.814212674	35.16599732	2786.216867	2.435610281
zg0122	2	56	-487.3700268	66.5	139	9326771	2.285552944	45.25	171	24.24717056	102.8713235	105	5	166	18.21929293	106.9105534	-0.356569058	24883106.62	0.229424981	847.3572169	23.13794599	39.31871427	-2.680468323	3.606708456	1.96919381	0.287164996	1.027780559	1.730319956	0.801415643	0.61400824	0.57849652	0.964184918	0.883590632	-0.112046221	0.48270253	4.767162628	0.07033114	4.209532807	0.434989479	0.114810944	9.534325256	2.878788462	1.393975567	5.711616002	0.082240004	1.482482699	22.94117647	1608.169118	3.066155914
zg0123	4	48	-532.9750056	50	88	79645629	1.524184122	18	125	11.97200048	69.79724422	72	-10	135	7.797760544	71.61125145	-0.857053887	157508419	0.404964134	256.5160339	18.57055677	10.27005475	-1.533684282	1.5097798	0.597865254	0.436043489	0.505897993	1.165097548	0.324590618	0.761773538	0.756246805	0.988278215	0.938019872	-0.133471654	0.51884554	4.282793186	0.189736247	2.874662013	0.526433463	0.297195663	8.565586372	2.221735325	0.526911264	5.771621203	0.054369174	0.512548372	19.07166313	3506.00631	10.80794324
zg0124	4	57	-560.1982113	63	136	341608301	2.213402066	37	201	22.09371059	102.2017118	105	-46	247	15.84647995	105.8417495	-0.131143706	910894632.5	0.250081854	757.2860324	44.35186736	48.74801868	-1.54162776	4.187050502	1.02897164	0.606895638	0.669675237	1.407398697	0.516248045	0.71736988	0.700583113	0.991784232	0.946407085	-0.213671987	0.689633076	6.600175299	0.094133168	3.96903397	0.623892596	0.198147255	13.2003506	3.006915762	1.304005536	6.503420526	0.054467295	1.290962057	44.95907392	7657.459435	4.220487846
zg0125	5	58	-558.7754473	20	65	33124226	1.665900206	25	101	14.5008849	41.50681048	41	-43	144	10.60230759	45.18356738	0.04108357	95112866.95	0.366620831	318.7394451	17.90680127	8.955092016	0.15163881	1.732185798	0.611250685	0.477730719	0.51008472	1.186718084	0.337015864	0.760954234	0.75503801	0.98804566	0.937614746	-0.145099296	0.56491045	4.198393438	0.164264658	3.075650432	0.495544873	0.306283229	8.396786877	2.398682465	0.585859121	5.909760472	0.052806534	0.592318077	18.10003082	3323.536456	10.82847001
zg0126	2	56	-582.8079282	65	101	8315932	1.563462946	18	263	12.71863097	83.02366345	82	2	261	7.677621865	85.37144699	2.564467112	27920282.34	0.440163886	395.3552683	15.22852973	48.12210717	5.093709606	1.969562363	1.249567395	0.239796797	0.580378624	1.384277694	0.895986927	0.769784139	0.760328043	0.991011732	0.955108525	-0.117738049	0.512905374	3.879178029	0.228823827	2.922065551	0.433579067	0.417056178	7.758356058	2.23283458	0.80478244	5.463273747	0.057760271	0.712940737	15.51621385	2133.656442	10.09392781
zg0127	2	52	-618.942164	47	91	71816163	1.617091911	22	140	13.59555707	68.32360871	68	-21	161	9.523219047	70.46149929	0.183748495	362876488.1	0.387661491	296.7073756	18.43029108	6.578226903	0.46011251	1.443240175	0.756894839	0.311995118	0.600834377	1.306108396	0.391217469	0.724486685	0.715164121	0.985267069	0.927025699	-0.057330549	0.377608149	4.273009206	0.162705777	3.128888913	0.333434879	0.311290806	8.546018413	2.293101551	0.550033753	5.72846292	0.049975366	0.55440983	18.62792948	2905.185966	9.335850971
zg0128	2	53	-627.5676779	63	93	145216378	1.205137001	16	140	9.300628313	77.82989977	78	27	113	6.704836442	78.70144053	0.053390462	565848858.7	0.479959799	136.4234438	6.981352559	1.496332752	-0.044493821	0.743626931	0.499053274	0.196331416	0.462725597	1.087870262	0.280578372	0.774635723	0.772269969	0.981102285	0.923740005	-0.03753435	0.23395736	2.630626127	0.241484619	2.351552984	0.197499836	0.361993596	5.261252254	1.796728173	0.310670051	5.369591508	0.054103251	0.313363205	7.262529324	1576.880785	32.43411644
zg0129	5	50	-561.4898687	22	109	10064356	2.51066165	47	166	27.36170192	64.68468468	64	-42	208	19.61959242	73.03096598	-0.011816279	39011626.7	0.201788715	1149.41356	26.65399407	71.21884684	-1.163060818	4.989830854	1.649345152	0.485657707	0.967541409	1.589253831	0.607542215	0.615160247	0.583655819	0.980770476	0.909164798	-0.160203105	0.630495688	5.081076933	0.061721949	4.413909292	0.507449048	0.110655762	10.16215387	3.159866941	1.659794002	5.953927575	0.093203743	1.916051842	27.99258082	1644.963434	2.829132044
zg0130	2	67	-600.9556016	73	124	17950808	1.796890438	25	160	15.96994618	100.893617	104	9	151	10.70307918	103.0010902	-0.851552382	64429639.6	0.353270711	429.7026307	21.44466681	14.93410359	-2.16573888	1.942791113	0.933679424	0.348880201	0.659063277	1.381337574	0.464564826	0.71214944	0.697751678	0.98214555	0.921290335	-0.108445916	0.449573889	4.603489244	0.155035291	3.306004887	0.3897989	0.313729516	9.206978487	2.414067905	0.719117634	5.660497283	0.059028302	0.772117711	21.4929078	2812.788416	5.791570288
zg0131	2	54	-544.3677485	51	109	77446331	1.976402412	30	174	18.20874933	80.79110181	82	-10	184	12.89274157	83.94248467	-0.0924	227947657.5	0.296858504	519.1386016	23.08449286	17.25576122	-0.549674707	2.392417934	1.020650947	0.395823129	0.726900152	1.433662695	0.473443239	0.682245929	0.665844067	0.98479243	0.922416491	-0.089220947	0.469407719	4.768794037	0.105963609	3.685559953	0.404946725	0.211599677	9.537588074	2.657348714	0.85326722	5.946206633	0.061488072	0.909008596	23.4574652	2687.314257	5.406665769
zg0132	4	44	-503.8855014	3	49	4612988	1.705657145	24	99	14.66276098	25.90810691	26	-47	146	10.16318229	31.9216929	-0.018412892	16390269.59	0.359907609	347.7644737	12.8776133	8.103404325	0.195898982	1.560027781	0.866176127	0.283298428	0.653991134	1.362733222	0.427317864	0.706428226	0.694210192	0.977598286	0.910268884	-0.061140069	0.370512682	3.564272441	0.143525533	3.261544346	0.322051899	0.213362032	7.128544883	2.346901364	0.606550977	5.518010224	0.067486352	0.625254877	13.28451513	1179.838524	8.011943156
zg0133	6	55	-579.0402956	63	110	23909599	1.702689363	24	146	14.72668849	88.15862772	90	6	140	10.26259281	90.11918248	-0.605347635	49697989.16	0.357348494	349.5234106	16.87619792	7.220670615	-0.635505879	1.486625692	0.747512466	0.315450293	0.58290745	1.275784308	0.385148298	0.734742247	0.725006776	0.980557979	0.919607921	-0.096284151	0.382772514	4.085490133	0.162101519	3.054017155	0.331280462	0.29966258	8.170980265	2.265542558	0.558534539	5.729222171	0.057272206	0.644849579	17.0247962	2326.193274	8.132323275
zg0134	6	67	-599.1907345	51	81	41500037	1.19147999	15	112	9.461516272	65.65607216	66	0	112	6.607426434	66.75432987	-0.04525028	126015613.4	0.533013853	145.4207451	9.935049843	1.995205219	0.116038106	0.744774471	0.451699216	0.244359571	0.410417218	1.068252831	0.279329188	0.801581864	0.798919591	0.982967571	0.932573616	-0.055122107	0.294797524	3.140346004	0.306575361	2.295806798	0.256329874	0.509382469	6.280692007	1.783339442	0.299118422	5.415570062	0.044278102	0.304095229	10.17191023	2104.58574	23.85831663
zg0135	6	53	-517.0038089	46	90	25453803	1.639062332	23	123	13.95092211	68.9884347	70	1	122	9.718426384	71.24278208	-0.39253783	60030791.81	0.373667552	316.1298762	11.20042529	6.208526502	-0.404093983	1.346125378	0.708857741	0.292261641	0.566365039	1.260798546	0.373612453	0.739453873	0.731059688	0.974021187	0.908918736	-0.080776918	0.35436841	3.322721427	0.17009033	2.982885892	0.310863165	0.274354514	6.645442855	2.209879873	0.51374578	5.725862625	0.056533291	0.581734199	11.31764706	1591.859621	13.72498842
zg0136	5	44	-602.2213483	25	68	63686018	1.579736344	22	116	13.09123048	47.07985148	48	-27	143	9.356210695	49.89181887	-0.192489431	253284471.2	0.385121517	272.681175	19.63696174	5.872620923	-0.311011662	1.361216059	0.687672094	0.326967643	0.567245313	1.246743228	0.357556824	0.735796561	0.728412383	0.986549118	0.930745003	-0.071008285	0.39218699	4.41231629	0.165714811	3.012459066	0.340705563	0.242600708	8.824632581	2.24741259	0.512222038	5.742734645	0.054561533	0.525524696	19.89790893	3271.829744	8.970026883
zg0137	6	60	-583.2941128	33	73	28414999	1.52600043	20	120	12.48809652	52.82369942	53	-14	134	8.751230193	55.15106344	0.000161509	147194689.6	0.403569449	251.2965781	13.31344457	3.949665368	-0.059543868	1.115584146	0.782384486	0.174055266	0.623884317	1.315068534	0.390114903	0.713571791	0.703896614	0.979566596	0.913660662	-0.022941427	0.21952721	3.637325047	0.170616674	2.981443202	0.183389115	0.276644355	7.274650094	2.117620223	0.474492158	5.429509163	0.058494473	0.486460985	13.66067223	1664.750589	9.595793162
zg0138	6	23	-506.8490362	43	85	176497170	1.613550048	22	131	13.43652816	64.28592214	65	-18	149	9.194515197	66.53933191	-0.321020265	413665242.2	0.391030122	294.8029064	16.78337283	7.835215542	-0.674284253	1.469501474	0.747159396	0.325834884	0.597542651	1.292956367	0.382873124	0.725267091	0.716184223	0.985436402	0.927355098	-0.065183419	0.393404417	4.074641437	0.1660403	3.119713891	0.361105806	0.322037723	8.149282875	2.295711368	0.554165218	5.663501351	0.052239522	0.554875136	17.28815473	2857.544276	10.9673233
zg0139	6	79	-576.7478381	89	141	861735518	1.831223079	26	221	15.88288709	115.7236275	116	29	192	10.98365951	117.4937265	-0.117073027	1811674800	0.333885444	412.8178079	17.56656173	16.91238457	-0.474979447	2.282368013	0.707906903	0.526812849	0.568365607	1.261630256	0.37232325	0.737861693	0.729734619	0.989334585	0.938368589	-0.148569177	0.612335775	4.144023878	0.136490408	3.396823452	0.535210113	0.269081137	8.288047756	2.617177092	0.747568729	6.102932757	0.05258325	0.744076802	17.97010717	3232.244365	12.06434926
zg0140	5	54	-506.9996909	59	92	25839706	1.32336786	17	124	10.02863698	75.65587967	76	21	103	7.098806856	76.73799972	-0.060978398	71919121.9	0.446945199	164.9084727	12.52804983	2.388104082	-0.081625863	0.911114079	0.521401016	0.270767351	0.475275635	1.108555766	0.290088573	0.769990131	0.76697472	0.980321197	0.921881359	-0.05902427	0.325796912	3.525686816	0.216072389	2.528873791	0.276062028	0.291950631	7.051373632	1.946780224	0.358128774	5.473117696	0.056190788	0.368131284	12.98131267	2326.5866	15.60276575
zg0141	6	60	-471.6319081	47	91	21147253	1.633394981	23	171	13.64397002	69.27261761	69	7	164	9.516690438	71.42737883	0.226101035	70765015.02	0.379555876	303.1748956	11.15777727	7.638119495	0.46768633	1.428586147	0.88168071	0.237029727	0.665627261	1.370641419	0.428630235	0.701357344	0.688768589	0.982939969	0.919735475	-0.044137059	0.305838901	3.319749324	0.148795086	3.212305828	0.270777996	0.260631513	6.639498647	2.279957545	0.577566714	5.532492351	0.063271953	0.571014244	11.41568154	1217.519903	11.15741228
zg0142	6	48	-581.7760444	51	84	44092579	1.30897708	17	121	10.28602055	67.53061662	68	19	102	7.325925184	68.7635565	-0.077488871	122721967.7	0.473823436	168.0425211	10.46835948	2.359826456	0.023698757	0.863177756	0.570179035	0.204626796	0.498656145	1.16066321	0.315868631	0.762248707	0.757816521	0.978686708	0.918568672	-0.041470777	0.252025361	3.22414305	0.234980415	2.559392614	0.208540996	0.403233203	6.4482861	1.91623431	0.358339198	5.427685285	0.048443019	0.359399705	10.72193029	1905.844075	19.67651299
zg0143	6	60	-581.2353029	35	80	20071981	1.72772524	24	580	15.8975105	59.39327582	58	-9	589	10.01123021	66.63123533	7.474822259	76178261.23	0.374407549	912.1603087	16.20267359	2021.678114	80.87430943	5.562229641	2.264558197	0.444783786	0.730002583	1.459944207	1.714025421	0.715430695	0.704615188	0.996919776	0.973548428	-0.105204865	0.536900764	3.921480492	0.15171447	3.377919944	0.580893024	0.303602802	7.842960983	2.526059212	1.95669696	5.710917679	0.057508471	1.523960464	16.68414068	1788.854457	9.120437467
zg0145	6	56	-572.0922249	46	81	410106288	1.353056288	19	151	10.85331199	63.46100385	64	-5	156	7.699329583	64.93333157	-0.03537822	952746505.4	0.474903931	189.0385395	16.55711572	3.530429822	0.037791906	1.011583151	0.477912538	0.356710448	0.436223469	1.084341538	0.282902179	0.788775188	0.786056653	0.99270584	0.951992442	-0.087960205	0.419332021	4.052615672	0.253666925	2.553268306	0.359940078	0.452875657	8.105231344	2.014839819	0.372373922	5.564882959	0.045626171	0.381692942	16.83225382	4196.948081	16.2140071
zg0146	6	57	-661.8596099	56	97	19005576	1.574234204	21	184	12.94537463	76.5626615	76	15	169	8.9778116	78.35018786	0.245612045	55602605.38	0.392475871	276.9108022	12.84381327	8.177501899	0.493556331	1.398118282	0.714422536	0.325063379	0.576362679	1.263681053	0.372949617	0.733239217	0.725514562	0.989247485	0.937452745	-0.073262191	0.405646817	3.559871894	0.169558568	3.023413727	0.356856238	0.245919808	7.119743787	2.251367633	0.528135205	5.468757651	0.065336869	0.526240306	13.32719638	1488.721899	9.955578409
zg0147	6	58	-601.8522358	-8	55	45472331	2.04312232	31	125	19.0940334	22.19939712	21	-60	185	13.41728977	32.72414226	0.252252308	137142416	0.282596615	578.0562538	19.99142277	27.60568029	1.492181475	3.110926353	0.859958084	0.566081346	0.650974417	1.356228567	0.423140072	0.707372975	0.695369644	0.989730325	0.93676592	-0.153531766	0.653553716	4.407797007	0.102541829	3.75297913	0.577878082	0.20753423	8.815594014	2.83846007	0.992721109	6.163765812	0.05754806	1.007619572	20.45658573	3011.357417	9.217812657
zg0148	6	56	-630.4026315	46	90	15389769	1.600450816	23	129	13.50270843	67.34283924	67	5	124	9.567946305	69.44686549	-0.032643208	68073650.04	0.38274395	287.80913	10.30915584	5.478872135	-0.00697878	1.361503665	0.751627305	0.287274272	0.607246965	1.288088078	0.376273136	0.71988441	0.710814552	0.980313112	0.915802202	-0.053465334	0.34853603	3.186887358	0.158297343	3.087115594	0.290342222	0.292867183	6.373774716	2.258651119	0.528282743	5.550997534	0.059663357	0.538731965	10.87684112	1303.464745	13.65372201
zg0149	6	60	-589.6203883	56.7	90	4577133	1.353632406	15.75	106	10.54706629	74.4273183	77	15	91	6.911329933	75.73477166	-0.961374434	13054187.72	0.447792413	196.3299304	12.58379874	2.927023356	-0.558457633	0.932736665	0.654196905	0.179526335	0.523174852	1.217193989	0.361457845	0.759947017	0.751514779	0.975921985	0.915902152	-0.082881149	0.355891919	3.537525111	0.228003688	2.519848529	0.333183166	0.366009629	7.075050221	1.887630217	0.396733392	5.039705572	0.063859523	0.412681139	12.76817043	1678.454887	9.353051378
zg0150	6	48	-518.194847	43	70	28783448	1.089934154	15	96	8.545632083	56.43042331	57	14	82	6.004310141	57.46294575	-0.062707572	105221474.5	0.554593894	117.5974592	7.90965319	1.224506458	-0.148805868	0.601462814	0.399191479	0.198270442	0.378812054	1.009597348	0.253621427	0.813968499	0.812631915	0.976883387	0.924914384	-0.041177881	0.240430752	2.803389342	0.342899379	2.060380894	0.204225255	0.53793611	5.606778684	1.620189143	0.250163573	5.304269395	0.042774053	0.264332594	8.041757485	2011.77194	28.86794004
zg0151	6	49	-593.0690122	18	80	27069204	1.742711277	28	100	18.54392373	57.47795464	66	-11	111	14.21736906	61.75031174	-0.851487238	76927244.55	0.348342891	509.3857304	15.13324846	30.49800992	-5.621582563	3.408351698	0.411377851	0.78488919	0.379478732	1.012761874	0.258807987	0.815492535	0.813450546	0.989017404	0.94635435	-0.382555552	0.848673984	3.792616974	0.203879977	2.779648679	0.891261827	0.370276971	7.585233948	2.334402037	0.954932387	5.985709297	0.046518538	0.962828193	15.29468939	3170.389773	25.5903965
zg0152	6	62	-536.8156284	45	85	7031213	1.516813588	18	114	12.12443351	66.29656539	67	-2	116	8.126180802	68.14785484	-0.455006018	18658554.72	0.411710866	248.8955364	17.38623632	4.976581629	-0.358117644	1.191674793	0.607734623	0.320240416	0.510669922	1.18427378	0.333988606	0.760189718	0.75435914	0.984019007	0.928748951	-0.092425456	0.403403583	4.152128879	0.203373992	2.774961513	0.367693118	0.366517358	8.304257758	2.117529071	0.449852354	5.493725423	0.058296062	0.488549845	17.71598415	2522.812417	8.730348048
zg0153	6	65	-563.4732275	26	70	5957794	1.652664522	21	121	13.41943889	48.90194306	50	-25	146	9.115849006	51.8862202	-0.347894547	14727212.95	0.371826383	300.779811	12.52578692	5.382341603	-0.260936116	1.276453876	0.827713612	0.206196806	0.641710123	1.338913284	0.409426964	0.708415002	0.697716848	0.978517521	0.911565251	-0.040479051	0.283536709	3.523227465	0.158277961	3.091119246	0.236941448	0.237158849	7.04645493	2.200486821	0.526041872	5.551226618	0.056894018	0.586470001	12.66154541	1597.553547	10.39521753
zg0154	6	58	-664.3571687	48	96	17139313	1.769570598	24	154	15.08204389	72.87881806	74	-13	167	10.29018612	75.43436194	-0.370331581	51523399.02	0.347020506	379.0208395	19.91317377	10.92201173	-0.993984008	1.718280355	0.985516628	0.269615493	0.713580694	1.429652355	0.468924886	0.685342605	0.670315788	0.985301752	0.923655644	-0.05042643	0.363196757	4.441828497	0.130826132	3.418446093	0.331117176	0.20072303	8.883656994	2.404678059	0.675949246	5.599630728	0.063114078	0.692542248	20.31108898	2226.353586	5.76564678
zg0155	6	52	-521.0847878	31	72	7943335	1.546684026	22	100	13.07308893	51.71032186	52	0	100	9.318289375	54.20987633	-0.107465535	19635319.06	0.39292484	264.7533045	6.769401471	3.632233871	-0.060566627	1.111476775	0.871617403	0.120331434	0.671357819	1.360118	0.415053021	0.696763614	0.684342717	0.968196423	0.892808201	-0.019625954	0.178090499	2.590255362	0.159120858	3.047767018	0.13608004	0.245960737	5.180510725	2.113367533	0.495773544	5.173504918	0.070643887	0.501333318	7.173510914	716.2715501	16.48045258
zg0156	6	47	-591.4217947	38	77	2493243	1.46634737	19	95	12.11836505	58.46617647	60	-20	115	8.328479831	60.55191016	-0.629222792	8269262.925	0.441557093	248.2400324	15.31750013	3.684560865	-0.322063301	0.969283691	0.741224241	0.132305227	0.592272098	1.294398241	0.386156175	0.72759954	0.718759165	0.972823583	0.904756623	-0.028547641	0.236340937	3.906444762	0.207853664	2.799115453	0.243721129	0.38713423	7.812889524	1.991981004	0.427626983	5.075460955	0.061474913	0.467454585	15.46029412	1702.254412	7.003109477
zg0157	6	60	-539.1710697	36	85	4748751	1.749042379	24	122	15.07831951	59.13018714	59	-17	139	10.49476528	62.16039386	0.018176258	11869341.39	0.35304325	367.535533	15.25213831	7.352633456	0.088309896	1.529355745	0.983515822	0.213429614	0.703661733	1.429043313	0.477926099	0.691278805	0.676013062	0.974835957	0.904301295	-0.047699395	0.319968683	3.887859776	0.136273106	3.334039211	0.253070267	0.264240659	7.775719552	2.328409479	0.628217892	5.556089358	0.063686698	0.665931341	15.64768104	1523.577705	7.23007097
zg0157	6	58	-591.692268	15	79	4514794	1.962228063	28	106	18.70062745	52.18301611	56	-26	132	12.46227822	57.49017358	-0.789280424	11980796.33	0.312624735	582.0528887	22.82012763	28.25219889	-4.230550444	2.57954478	0.748845184	0.529406821	0.585857827	1.284558175	0.390496818	0.732378533	0.723305831	0.98548049	0.928967933	-0.168132844	0.630535143	4.728334834	0.153430885	3.325274023	0.643526875	0.318976538	9.456669667	2.534967075	0.832097491	5.845646157	0.057281093	1.002605099	22.17203514	3166.100293	6.310760712
zg0158	6	64	-502.0995622	23	78	16126087	1.93514266	29	137	17.35067526	49.82238174	49	-24	161	11.98188727	54.48094684	0.108571849	35765791.37	0.308572758	485.9038466	12.66777508	16.61758471	0.842080531	2.252847808	1.032885249	0.368654741	0.731895167	1.444281785	0.481285194	0.680361251	0.6640192	0.980207486	0.9125615	-0.079510825	0.455888386	3.516065357	0.111004835	3.647886986	0.401578827	0.192184735	7.032130714	2.610024701	0.821433264	5.821866347	0.063349935	0.862001778	13.20688386	1393.693908	10.06423109
zg0159	6	58	-540.6090302	46	100	160340039	1.897720989	28	200	16.93455285	73.63135314	74	-21	221	11.93862508	76.67935013	-0.035000685	335064220.7	0.315506024	458.1465711	20.06694606	15.6356818	-0.220346556	2.215080555	1.024167938	0.367249749	0.725261615	1.454032437	0.488912076	0.683226683	0.667081699	0.990084686	0.936273817	-0.067762163	0.436488219	4.446247025	0.109926118	3.654174644	0.373997743	0.184816534	8.892494049	2.61157532	0.809812123	5.880863293	0.059624906	0.817186835	20.72049872	2540.818409	6.724684723
zg0160	0	54	-646.8483978	-10	27	2436873	1.430564416	18	81	11.54249298	7.84335425	7	-52	133	8.076849621	16.67402652	0.102320304	2396138.223	0.448236071	216.5049544	14.9326011	4.156022486	0.007046468	1.094889919	0.521342627	0.353265195	0.464084739	1.128334752	0.301767407	0.777385606	0.773683419	0.98970796	0.942780822	-0.082081288	0.419305058	3.845671773	0.231081757	2.669409934	0.374091102	0.416861496	7.691343546	2.077727963	0.404058136	5.664363294	0.045146539	0.42699504	15.27564176	3398.489333	15.32410695
zg0161	3	61	-1109.648606	5	33	26901970	1.202771167	15	105	9.095318854	19.75594351	20	-60	165	6.282920838	22.9716466	-0.012648689	95316664.38	0.496487951	137.3992438	18.77916666	2.467121141	0.179298254	0.874992694	0.345035131	0.433512164	0.334032697	0.944820011	0.231294889	0.834773314	0.834083895	0.994707942	0.963006437	-0.13717457	0.509782267	4.31817892	0.289907181	2.206225735	0.47567362	0.459529956	8.636357839	1.837250938	0.305006956	5.663793158	0.044257174	0.313604936	18.92069439	5590.629914	17.41792956
zg0162	3	55	-1120.350386	22	49	20061919	1.097390558	13	98	8.79446192	34.83401985	34	-25	123	5.719919083	36.80640239	0.124598144	59100004.55	0.600380054	141.3023176	8.585440238	2.23617805	-0.161602851	0.633891754	0.354611461	0.275769585	0.324936787	0.971979388	0.247265864	0.842368938	0.840498178	0.986611994	0.946542622	-0.072513479	0.331958733	2.918144742	0.415930067	1.995700802	0.30826516	0.624338021	5.836289484	1.594484199	0.247125804	5.21865487	0.043723218	0.271697579	8.892497805	2887.303464	37.89926874
zg0163	1	50	-1036.362333	23	99	61501561	2.236313345	45	149	24.16740743	60.05211328	59	-16	165	18.53230727	66.48876788	0.133719541	199118307.9	0.228504074	814.4999438	16.58637265	50.30922339	0.698348209	4.952948832	0.819857107	0.718029141	0.61063362	1.319673156	0.419054227	0.727059387	0.7155466	0.984193321	0.926491984	-0.257048284	0.799089727	3.943711889	0.082051493	3.927040049	0.731102981	0.137992244	7.887423778	3.090506721	1.443201485	6.511357011	0.055776507	1.395102944	16.7569724	2611.274224	13.40389894
zg0164	2	73	-1125.239928	75	115	150551865	1.563735279	20	167	12.70892344	94.49562664	94	1	166	8.566848348	95.96159834	0.166268992	535899949.1	0.413539905	279.2049017	18.681823	9.889760426	0.397904662	1.541776912	0.554340733	0.47074964	0.476155717	1.156770939	0.319827317	0.774534726	0.76973817	0.989109205	0.941552433	-0.132758495	0.547086213	4.293593065	0.203698568	2.910841599	0.492605896	0.373893194	8.58718613	2.291292111	0.524029411	5.883491114	0.046262652	0.526479295	19.0166371	4021.791975	12.80096939
zg0165	5	44	-675.8120673	38	68	14028702	1.237523623	16	104	9.448707483	53.14285714	53	-1	105	6.578123817	54.48887465	-0.061964161	56421637.69	0.479147303	144.874195	13.48227871	1.652256209	-0.122428381	0.746136604	0.548896145	0.152286923	0.489370896	1.139027005	0.304291397	0.765053515	0.761267077	0.985420054	0.93114416	-0.031832797	0.20116634	3.665098934	0.242521385	2.420438582	0.165646719	0.382171173	7.330197869	1.80312086	0.323758187	5.388750422	0.049489902	0.3274509	13.65883598	2559.208042	13.10407872
zg0166	5	44	-558.9153028	37	72	74591206	1.333007613	18	107	10.73190252	54.59177618	55	1	106	7.711612125	56.23152271	-0.079901195	267132596.6	0.458576609	181.7221197	7.349535394	2.372328638	-0.123773595	0.880673678	0.608720867	0.182707024	0.527070055	1.194406862	0.328008217	0.749898851	0.744630054	0.977260937	0.914086587	-0.026778043	0.221943103	2.698431898	0.217080189	2.63095821	0.187722895	0.363069949	5.396863797	1.940164172	0.372348636	5.404056158	0.050695625	0.372100106	7.68592624	1394.563501	25.43721638
zg0167	1	65	-536.1703484	16	59	8319734	1.604639136	25	112	13.71711257	37.57087655	38	-6	118	10.13115038	41.13434786	0.144898803	4022254.212	0.367888565	280.4638091	9.154702517	7.864828042	0.333882328	1.785151515	0.400411746	0.633650383	0.374991268	1.005065857	0.254138774	0.816654331	0.815046414	0.989287684	0.946879624	-0.246298298	0.722076395	2.967897149	0.187220517	2.792787904	0.642460338	0.329333727	5.935794299	2.350903831	0.546390815	5.958779001	0.047681528	0.552561663	9.640634533	2397.22168	40.79765937
zg0168	5	65	-571.7378792	28	84	7251921	1.975172058	29	223	17.98654661	54.46307094	52.5	-16	239	12.32524849	59.36136064	0.738933782	20565994.71	0.304801665	557.5450405	14.14951699	39.19713967	2.53758448	3.047681303	1.009840579	0.506707087	0.700623091	1.415096349	0.485488234	0.695518209	0.679838042	0.990273777	0.938558441	-0.143706179	0.603202909	3.693207634	0.107258849	3.747007706	0.519547006	0.186707387	7.386415267	2.796684305	1.01438047	5.909244954	0.063264456	0.970428988	14.61516035	1565.273081	10.06158119
zg0169	4	45	-614.4075312	6	72	7695276	2.114252745	40.75	116	21.43951348	39.52567802	41	-49	165	16.24411877	47.11919056	-0.107977566	27899837.48	0.257886604	657.9388963	17.99302846	27.55736605	-1.270840921	3.441264757	0.917811756	0.576539005	0.676212465	1.369395507	0.435274667	0.699459467	0.685962077	0.982319387	0.918736541	-0.173878323	0.676711484	4.166727564	0.094000668	3.801776236	0.603034261	0.164934815	8.333455127	2.865638524	1.089769128	6.093747687	0.060049166	1.133137454	17.95354876	2222.181477	8.676366249
zg0170	4	52	-523.4413688	74.5	124	28464809	1.761998748	27	161	15.38578644	100.186038	101	29	132	10.91145416	101.9990415	-0.075106254	85054577.21	0.340510488	366.5622466	12.56390274	8.379517413	-0.214851746	1.676344306	1.040075101	0.235075712	0.737060934	1.440047655	0.478126131	0.678452989	0.661734571	0.973388601	0.899947754	-0.051371514	0.314219902	3.522046908	0.122960825	3.44054331	0.268575129	0.200699348	7.044093816	2.403544324	0.679104852	5.433578801	0.075705719	0.675735563	13.07200292	1071.327851	7.346878553
zg0171	5	31	-531.1768274	26	74	37566496	1.745928348	23	118	14.98092626	51.24738063	53	-46	164	10.15035481	54.81421874	-0.642197146	109904327.7	0.359576483	378.304555	21.44482223	11.10197991	-1.202700629	1.697577516	0.811444918	0.345548648	0.611385568	1.33331717	0.426666261	0.724089194	0.713997909	0.984409341	0.926228224	-0.082352781	0.42401439	4.606835145	0.156389347	3.228321908	0.392864263	0.291957496	9.213670291	2.375837122	0.627255609	5.805163468	0.051992276	0.687582522	21.54930817	3454.105655	7.509081756
zg0172	3	55	-628.12692	56	93	1252218	1.477912195	18	109	11.65840839	75.58293839	77	34	75	7.938615917	77.03689028	-0.451801138	3061089.854	0.416679769	221.901889	6.789096658	3.494570558	-0.307880085	1.163174958	0.566084375	0.352453432	0.435950186	1.147067267	0.3607773	0.803713939	0.795038326	0.968997405	0.917147769	-0.190661214	0.60751058	2.576625213	0.234015227	2.56165728	0.531731848	0.383026698	5.153250427	1.969905175	0.432314833	5.143154422	0.067631006	0.475011792	6.976303318	792.5308057	18.45481174
zg0173	4	50	-496.4545671	-8	79	1370418	2.431383185	51	103	29.03593765	38.23366337	44	-67	170	21.05350773	52.09317623	-0.763235788	2898755.262	0.216296442	1251.885995	28.23039002	83.10429097	-7.682820796	4.544250398	3.211207338	0.13790399	1.325608206	1.85701503	1.08031242	0.567748743	0.515923893	0.956070383	0.871421274	-0.190469913	0.655558137	5.280618234	0.070109287	4.293897269	0.515285255	0.135174323	10.56123647	2.908770043	1.938864434	5.396946014	0.118290364	2.12483482	27.56237624	1170.085149	2.212623732
zg0174	4	50	-749.4778441	48	87	35315352	1.514075088	19	119	12.22098833	68.90501207	71	-2	121	8.006247606	70.81135837	-1.041938883	122239853.3	0.403891057	266.3477855	18.73504823	10.54881867	-1.798582193	1.554188901	0.419061268	0.573098729	0.400534359	1.018555982	0.255499606	0.802806925	0.801585511	0.988750167	0.94311099	-0.201693655	0.66045748	4.295485455	0.207006292	2.663148689	0.692497652	0.313081056	8.59097091	2.208795879	0.493312542	5.948511601	0.048243575	0.522102791	18.84410053	4579.37626	14.18246805
zg0175	4	50	-619.8653911	43	80	68862861	1.446337234	19	149	11.67785674	60.57870344	60	-21	170	8.033621749	62.38666817	0.077102774	162742308.2	0.441855422	222.3170551	15.78952537	5.138712451	0.070627509	1.245031394	0.406460701	0.503910436	0.372597904	0.993075045	0.25370186	0.819136244	0.817082867	0.991957176	0.95388851	-0.193114686	0.582514602	3.947134547	0.257113428	2.541947291	0.5230769	0.452185453	7.894269093	2.088492774	0.412873024	5.838625811	0.045802166	0.435494047	16.02667722	4574.013452	18.78715249
zg0176	2	59	-625.0571187	54	90	7906832	1.377528027	19	108	11.61862857	73.71	76	18	90	8.227645481	75.15142808	-0.656059691	21777087.04	0.436379592	214.5730429	12.75821969	3.827849124	-0.771113946	1.060121986	0.484602979	0.368922615	0.439747465	1.067947385	0.277909244	0.787511928	0.784611819	0.981730532	0.927770297	-0.121557402	0.459033004	3.551521422	0.243532868	2.472001785	0.382989428	0.38725691	7.103042843	1.957978191	0.386181241	5.527958003	0.047839796	0.418112245	12.51857143	2531.877143	13.96270357
zg0177	0	42	-705.4205669	-2	39	6168287	1.583150022	21	92	12.9569555	18.24857592	18	-68	160	8.982404404	24.61306734	0.043881718	17620433.34	0.39572937	272.7925608	18.18897949	6.791807652	0.199796999	1.454662859	0.578743031	0.429597635	0.495961028	1.164949288	0.321604762	0.765431602	0.760291839	0.988630322	0.939141641	-0.119637095	0.505161996	4.239100852	0.188483922	2.926680414	0.435729907	0.346320552	8.478201705	2.27899101	0.508351473	5.853233137	0.048861169	0.526984689	18.56069534	3464.222844	11.2891427
zg0178	0	56	-1040.284432	0	36	376222	1.375117747	15	51	10.70578657	21.21799308	24	-25	76	7.101952546	25.51280295	-1.065916647	1148138.428	0.419427449	200.6998839	6.260845421	3.267562141	-0.64297737	1.178553413	0.324197541	0.56186712	0.30729171	0.913509501	0.223820967	0.849171783	0.848044728	0.981227895	0.939105186	-0.248672178	0.663276419	2.458796364	0.267662663	2.257491292	0.616934994	0.397654972	4.917592729	1.910195084	0.375687738	5.490797774	0.052196454	0.423414471	6.107266436	1319.557093	33.95888601
zg0179	2	46	-656.6029646	6	46	4011914	1.525446742	18	84	12.11701755	23.37615787	21	-22	106	7.653537417	28.42316589	0.792315788	11460501.63	0.415535914	261.4316023	6.059867539	8.574896213	1.363968021	1.539214201	0.437529797	0.552678231	0.397733414	1.012999906	0.26046534	0.807685548	0.805112931	0.983499462	0.934652882	-0.226333973	0.643320751	2.405020078	0.239028175	2.645353841	0.600985939	0.413267201	4.810040156	2.157733517	0.494186	5.833967321	0.048370644	0.522128525	6.469794603	1370.43677	57.01149153
zg0180	5	44	-655.2437354	46	77	2925315	1.217848577	15	96	10.06841339	61.95467033	63	12	84	6.545619075	63.38998214	-0.811588191	8793944.775	0.550507185	179.9086595	9.333741824	2.311986693	-0.205108375	0.670053714	0.497658687	0.14116073	0.401500367	1.117830465	0.329761158	0.814024053	0.808865648	0.972741064	0.922762101	-0.063382277	0.281723127	3.0480327	0.365918248	2.182544256	0.249219726	0.578538866	6.096065401	1.643217213	0.2919281	5.258637885	0.041699372	0.340538582	9.406593407	2035.096154	24.65106074
zg0181	0	57	-685.8131405	38.4	61	12662454	1.080533687	12	89	7.205516868	49.5027027	49	23	66	4.919589152	50.34903997	0.532801591	17285768.37	0.491715299	84.50825095	6.186213462	1.15027593	0.232481664	0.798337603	0.263364557	0.503888048	0.262929044	0.824202057	0.191949383	0.868608063	0.868579029	0.984515653	0.947428708	-0.194970668	0.56693657	2.460170093	0.3098044	1.905850636	0.50818674	0.422397328	4.920340187	1.64091768	0.26542554	5.532984811	0.046697548	0.274500166	6.390590591	2132.726527	68.16796797
zg0182	2	51	-1059.40306	34	96	6727385	1.875878184	42	120	20.85252614	63.33763587	59	17	103	17.23223877	67.6035086	0.236473815	24954761.17	0.29587167	558.5782575	9.817791611	19.76392565	1.279684512	3.341647977	0.541276532	0.721758865	0.444143331	1.149667125	0.331713066	0.793809792	0.787641655	0.979996057	0.928266849	-0.302726427	0.810004254	3.019489817	0.152012401	3.20718867	0.76190832	0.288989165	6.038979633	2.624813756	0.970731127	5.957436022	0.051970109	0.9617973	10.24524457	1612.919158	33.40705974
zg0183	4	57	-697.9191808	24.3	87	8146520	2.081912943	29	245	18.99845191	56.59322034	57	-54	299	12.529368	61.93110199	0.229963928	29945478.08	0.290357975	632.6688053	34.64774236	39.19792604	0.721748486	2.889506943	1.019237567	0.469050132	0.688263558	1.426265654	0.516685414	0.703052953	0.68733632	0.994139337	0.952340492	-0.146335039	0.597459441	5.846306939	0.114948154	3.687602312	0.574028541	0.239888218	11.69261388	2.750977758	0.977186128	6.076134905	0.058353372	1.099161764	34.42749529	4002.039548	3.822720901
zg0211	3	64	-619.8497812	24	91	1112394451	2.145119026	38	576	21.15983701	56.45985925	55	-43	619	15.4234184	62.23784973	0.46821725	2780392045	0.258058039	685.834233	23.41643423	56.32542892	2.176068547	3.613053128	1.033149359	0.554229017	0.71616675	1.448500784	0.504977561	0.688305015	0.672549257	0.998482791	0.973884788	-0.141721445	0.642388695	4.771942928	0.08507151	3.973611461	0.569140492	0.14739791	9.543885857	2.946893645	1.161550622	6.275128517	0.058437705	1.179652005	24.01247314	3418.690515	7.457680514
zg0185	2	48	-1136.999442	43	77	1320872	1.408738535	15	89	11.22836541	62.24922118	66	-7	96	7.160123967	64.14722164	-1.647291091	4966577.966	0.481953785	239.9005056	16.28953442	4.091790538	-0.255452265	0.914174374	0.705822656	0.127458358	0.521259688	1.263689999	0.414497591	0.766801734	0.757826453	0.974770418	0.917279962	-0.112676706	0.47223026	4.029439356	0.260228868	2.558994124	0.382182493	0.460960462	8.058878711	1.859117553	0.404999258	5.012630005	0.062683786	0.466319232	16.21806854	1730.168224	6.287259432
zg0186	6	45	-608.7170662	5	76	47077398	2.198762734	41	145	22.46545644	42.68422775	45	-55	200	16.70502846	50.67035248	-0.028908964	134482094.2	0.248023919	745.5413219	28.27523577	40.20779217	-1.635899099	3.977930709	0.809070824	0.658189504	0.616792744	1.330375868	0.414789535	0.721604186	0.710777523	0.990338413	0.940030635	-0.21558267	0.753512706	5.242418669	0.09530614	3.827847531	0.697082502	0.184680187	10.48483734	2.968466889	1.196750383	6.405952677	0.053676866	1.273759407	28.59969459	4210.607984	6.267839439
zg0187	1	81	-635.0766886	101	168	224513748	2.205099029	33	229	21.06486543	134.5159284	136	-57	286	14.09338626	137.3734291	-0.691317806	692030329.4	0.265837196	776.9240339	80.46924705	54.61747224	-2.864628638	3.581327758	1.199129162	0.489008714	0.749608233	1.503727703	0.598274394	0.685710603	0.667791013	0.9931387	0.948473577	-0.139707863	0.584383497	8.937192292	0.095724372	3.977225766	0.523475929	0.200861907	17.87438458	2.92121982	1.19511423	6.253221434	0.058171103	1.325386263	80.49903337	10776.84618	1.648435551
zg0188	2	66	-570.8204087	45	85	37295861	1.539217016	20	124	12.58650302	66.10320417	68	-50	174	8.632864428	68.05788297	-0.665855045	114958960	0.401291074	262.2418328	27.02051233	6.515211592	-0.761444877	1.393042123	0.545936277	0.434994947	0.489916133	1.132911845	0.300274924	0.764236113	0.760642214	0.989214653	0.939533746	-0.11684344	0.520958627	5.177713381	0.18750083	2.843277849	0.474107841	0.329331087	10.35542676	2.232884096	0.4847446	5.754022143	0.052974962	0.510134943	27.1763537	5100.705415	7.336160054
zg0189	0	56	-697.6703453	25	45	1253159	0.623500592	11	59	6.107434762	34.55755756	35	9	50	4.394143618	35.41769915	-0.085746384	4564562.246	0.782148515	60.18862907	3.78539077	0.39049833	-0.112934479	0.238915508	0.187002292	0.118687514	0.184544963	0.694741312	0.152613135	0.908137073	0.907973251	0.981413186	0.953986626	-0.032601676	0.164278827	1.942263969	0.649331182	1.152388906	0.13196134	0.799120141	3.884527937	0.957471855	0.10647945	4.803581272	0.044706368	0.116350585	3.844844845	1165.688689	74.70437104
zg0190	6	61	-644.7822424	59	96	20866996	1.463586852	19	124	11.83362813	77.52786099	79	9	115	7.917113786	79.06545968	-0.628960307	46552416.23	0.430865632	240.7776839	13.65207612	5.191748068	-0.622257795	1.211354133	0.499285916	0.409546766	0.436631329	1.101046672	0.297104974	0.791925165	0.787949794	0.981322451	0.928705488	-0.130389633	0.485218503	3.670652115	0.23397509	2.641890131	0.441154596	0.406167582	7.34130423	2.08871312	0.427660012	5.68153753	0.048118853	0.46009942	13.63930497	2922.846615	15.24020505
zg0191	5	40	-1151.797073	40	72	205043689	1.355593415	17	847	12.34258925	58.67229199	57	0	847	7.062404757	65.56309722	10.92507254	683327323.4	0.496556004	856.0818697	9.19051257	3454.30177	105.5150385	4.988779517	1.342153382	0.582813571	0.429701886	1.113576508	1.150655455	0.826656103	0.823597575	0.998962212	0.988283119	-0.170223873	0.591188625	2.877296411	0.299560211	2.480276127	0.633432885	0.497303411	5.754592822	2.053930724	1.582733225	5.731858029	0.042028617	1.431517066	9.659650741	2430.631664	42.15206119
zg0192	4	53	-601.6428907	48	83	113279396	1.379520182	18	137	10.92776293	65.66040439	66	-6	143	7.699983461	67.14768895	-0.209996964	272293775.2	0.466127628	197.5234266	17.46978001	3.78928864	-0.069364252	1.011788912	0.509490536	0.326953821	0.455117325	1.113826144	0.296490316	0.781314662	0.777877611	0.989941872	0.943859195	-0.079142206	0.385386439	4.164631284	0.245802473	2.581055613	0.34065166	0.432017862	8.329262568	2.009595652	0.380319862	5.55586328	0.046093988	0.400278074	17.61960675	3977.3749	14.01694425
zg0193	2	50	-678.2191723	74	119	73630965	1.884117207	19	848	22.16940151	101.3568509	93	29	819	8.700898992	114.3909821	7.328347722	253669606.3	0.393179682	2812.08556	15.49010986	11497.47863	356.7869534	15.7437841	6.394139309	0.442607696	0.978646536	1.750721595	5.35246943	0.724447078	0.708615727	0.995212673	0.974526298	-0.135154715	0.579667639	3.626532206	0.195637982	3.557299651	0.55884355	0.391299409	7.253064413	2.655299883	5.534480853	5.949075859	0.043420188	4.575549624	17.28825307	1817.134708	20.02272671
zg0194	0	65	-505.2955058	0	24	82890	0.922758551	14	36	8.657109851	13.10144928	15	-46	82	5.956473214	17.32991884	-1.119780626	157872.464	0.675252048	128.6781138	9.402630956	0.784507859	0.049080179	0.410058708	0.34400986	0.091286205	0.32034514	0.944403985	0.236374752	0.84377155	0.842193902	0.980181739	0.936719796	-0.056654711	0.268293258	3.063639336	0.46640483	1.707718168	0.213665502	0.661773487	6.127278671	1.326974434	0.188517142	4.654638812	0.058758664	0.210144928	9.210144928	1486.101449	18.08527073
zg0195	4	47	-1101.323828	54	92	34077026	1.416543983	21	121	11.97292313	73.44649325	74	27	94	8.759757938	74.90200601	-0.031544406	159802616.1	0.422886312	215.9231331	6.184812294	3.207194344	0.03924498	1.080761489	0.511403763	0.352391082	0.457746274	1.105314922	0.292647434	0.780028558	0.776492612	0.970874797	0.910234617	-0.096205002	0.414150645	2.458128754	0.210980093	2.624942221	0.355894918	0.304777222	4.916257508	2.050052049	0.398041313	5.68931907	0.049355718	0.418357029	6.495060915	1170.745637	37.97233541
zg0196	5	65	-1095.689086	18	64	1732176	1.624830235	25	82	14.06453284	40.47767857	40	-10	92	10.71401995	43.96853583	0.017283031	9728750.261	0.370416135	294.7896803	10.08336479	4.87539677	0.191071512	1.29408578	0.813373453	0.225204115	0.604640853	1.312128666	0.413345032	0.731322113	0.718552834	0.970531931	0.904114475	-0.104099684	0.415988453	3.156441842	0.16805729	2.990643126	0.338304162	0.312725256	6.312883684	2.156204976	0.526864808	5.403198583	0.062293228	0.55994898	10.4375	1177.828125	12.27445499
zg0197	5	60	-1064.343786	42	93	89037309	2.119640386	21	1212	36.46178819	79.01695665	62	-85	1297	9.363334828	114.5795521	5.502900213	610489979	0.375764303	6884.794316	65.44437907	31285.52939	831.3412499	34.29491935	20.05043598	0.296636874	1.763609166	2.202299222	16.46369047	0.677530133	0.656644872	0.993843981	0.972013768	-0.126441518	0.549378482	7.866009966	0.166760048	4.140924037	0.447630126	0.360821051	15.73201993	3.102651306	13.58633883	6.056840034	0.045617352	11.10552096	70.02506635	7815.46358	3.413871543
zg0198	6	49	-728.0985638	34	75	68849320	1.407465993	19	103	12.2075216	58.09649307	61	-9	112	8.531454476	60.12085337	-0.778597631	249633414	0.472045461	239.3145026	15.23858597	6.197208906	-1.076398684	1.25862747	0.374270613	0.53804089	0.343550536	0.986349375	0.251660997	0.833274118	0.83129674	0.990014464	0.951466562	-0.205964237	0.632126227	3.875184318	0.304948068	2.44241277	0.613192817	0.519583831	7.750368637	2.022489711	0.408224521	5.732614633	0.041877272	0.434049633	15.12956741	4707.211886	21.42031246
zg0199	1	56	-1099.20055	22	80	43661598	1.924596518	37	115	18.88479525	50.96862191	51	-22	137	14.99668652	55.54840502	0.021994442	149008339.5	0.288142362	487.8248811	13.13978964	19.33398258	-0.150766581	2.901532318	0.53946027	0.685661774	0.46697802	1.121883744	0.304338264	0.778503538	0.773759215	0.985720486	0.934578998	-0.268525699	0.772613722	3.542465862	0.128921242	3.309614213	0.702621619	0.214319851	7.084931725	2.718853582	0.860248147	6.351874745	0.048632926	0.875085612	13.58141343	2925.118799	24.78770913
zg0200	1	45	-1071.171599	49	160	69225706	2.620172448	38	560	43.75921732	93.30524642	70	-29	589	19.39975416	117.2906466	3.117292089	230701157.5	0.266033238	5051.226777	38.84420302	5893.207761	260.7894596	18.59964885	7.257617914	0.398958462	1.331875237	2.133868856	5.250931214	0.659804688	0.631275539	0.989964055	0.955350038	-0.142390112	0.590893137	5.99935	0.128027701	4.463141384	0.49685959	0.314793054	11.9987	3.213654477	6.464316691	6.448221895	0.04643659	8.157602118	47.39169316	4296.368243	6.048005947
zg0201	0	26	-506.2731908	-34	2	245574	1.454324267	19	25	11.51685548	-15.28073394	-14	-64	89	7.962425286	21.2272112	-0.477251384	600314.0666	0.447797323	217.0936655	9.264027964	3.247311656	-0.281438263	0.919985023	0.532832778	0.234931233	0.466920442	1.125097061	0.304565884	0.777224111	0.773131013	0.980071519	0.923727764	-0.088645183	0.350191624	3.026528472	0.26377421	2.491639912	0.299800038	0.459952003	6.053056943	1.896634924	0.36320445	5.192648345	0.058079286	0.448898241	8.864220183	1184.390826	16.16905912
zg0202	0	50	-649.9018983	2	22	2361038	0.665706818	9	62	6.487972952	11.3556859	10	-14	76	4.288659414	14.37677249	1.297019014	6366617.361	0.784988794	77.73998496	4.125281712	1.293536867	0.252113014	0.324549926	0.141255036	0.381726518	0.138567115	0.581623526	0.121128577	0.93116443	0.930985235	0.991738314	0.972376174	-0.163130075	0.391480406	2.019760723	0.691576723	1.11616478	0.468640701	0.828323887	4.039521446	0.970408232	0.116451241	4.458313442	0.091665935	0.134319987	4.257463013	1824.599055	113.3662378
zg0203	2	45	-1049.250389	70	112.5	163068020	1.717146149	22	268	14.08777217	92.95587747	94	-1	269	9.241645735	94.95397187	0.723422403	497644104	0.368482215	375.4616162	28.01841972	38.66577771	2.292519626	2.210630425	0.582196027	0.584017363	0.466644814	1.170809939	0.350607259	0.7834874	0.777936548	0.996037878	0.964714614	-0.198109052	0.664370692	5.254640955	0.176959459	3.093553447	0.702409151	0.312134218	10.50928191	2.46743891	0.698206613	6.14829006	0.046507399	0.698229941	28.1328652	6827.97827	9.215043186
zg0204	4	49	-583.5915353	52	84.4	2445357	1.247272703	18	102	10.13945979	68.2938856	69	30	72	7.377450074	69.44918537	0.0405244	5297026.618	0.486697089	159.1345386	5.314082073	1.801196102	0.261583848	0.784709769	0.462024294	0.257375479	0.39409347	1.062964188	0.292684998	0.814275069	0.809746347	0.97402088	0.923445667	-0.129877076	0.44815818	2.287546457	0.288654631	2.249959695	0.380199589	0.463358039	4.575092913	1.732039631	0.311683516	5.279879746	0.056467833	0.330411711	5.475345168	743.2268245	32.861659
zg0205	3	27	-633.1451671	58	82	36496878	1.093048624	12	110	7.683267379	69.76893733	70	0	110	5.225499216	70.51472685	-0.617989385	82376376.25	0.531851859	104.6220869	10.8057489	1.639140591	0.14484753	0.715399228	0.327729494	0.369208804	0.319288504	0.911474365	0.220161675	0.84176258	0.841199847	0.987462189	0.946986225	-0.124099094	0.429235485	3.272432402	0.336279416	1.997814215	0.411890508	0.518510231	6.544864803	1.65954663	0.260782181	5.454076296	0.045843202	0.272040237	11.02847411	2710.590599	27.01572256
zg0206	3	23	-592.3534345	11	34	28856533	1.108527707	12	84	7.600444543	22.57067497	22	-27	111	5.01109964	24.72531739	0.649887683	62137358.66	0.505769692	101.9059516	11.6537237	1.701424859	0.427162679	0.758597562	0.347012947	0.370613314	0.340245711	0.936830323	0.227888496	0.830978879	0.830553868	0.990650684	0.951513069	-0.111313463	0.433869527	3.398650567	0.294666963	2.054976903	0.439784395	0.444433713	6.797301135	1.693337749	0.276402627	5.506638	0.047236152	0.28416421	11.84318461	3399.537435	29.60989573
zg0207	6	52	-590.9211028	9	66	42418317	1.830983611	38	119	19.55894397	37.10004852	37	-28	147	15.88610517	43.25741225	0.071019164	88107199.12	0.306073607	494.7901138	16.71288264	16.07356491	0.024754984	2.987467369	0.43265791	0.746123261	0.387088624	1.037478393	0.272274739	0.813983126	0.81101141	0.991453142	0.95224455	-0.327429613	0.817084054	4.009251342	0.165646996	3.023040023	0.764958679	0.264976426	8.018502683	2.552895464	0.85503132	6.193928175	0.044522921	0.876916711	16.85469143	4384.717764	20.769086
zg0208	3	30	-1095.266037	47	74	139388938	1.024438221	14	115	8.374604035	60.75283137	61	-11	126	5.966933447	61.67634702	-0.172581351	543169972.4	0.617411101	113.065262	15.74358726	1.495260529	-0.073151618	0.5809548	0.339739141	0.261207017	0.325558422	0.947453441	0.232628369	0.839575069	0.838638861	0.990876045	0.953744444	-0.057031269	0.308045294	3.960211732	0.408971484	1.958344605	0.26841161	0.617937152	7.920423464	1.585532741	0.230173485	5.108968239	0.045869938	0.236440015	15.8691701	5267.21049	21.03514439
zg0209	3	33	-625.6497787	50	85	62282140	1.514712798	16	242	11.61945265	69.24743444	68	12	230	7.094508297	71.2226205	1.240495674	211552669.9	0.441543484	277.4544954	10.61491028	10.85460824	1.250206864	1.345791481	0.410159132	0.508199089	0.375694333	0.997543132	0.263646776	0.81636803	0.815175338	0.995994255	0.966078503	-0.184573498	0.597579179	3.221768491	0.261599145	2.525644501	0.579523546	0.455034014	6.443536982	2.103230893	0.438987653	5.844130702	0.044389743	0.548464648	11.26478254	2702.563365	29.25445864
zg0210	4	53	-1019.780112	36	75	21668468	1.515067413	20	107	12.2854543	55.5849406	56	-70	177	8.467828445	57.82199779	-0.455670067	89551715.41	0.419859092	253.6978075	33.08836373	4.588234292	-0.409302577	1.094669302	0.775149158	0.168399487	0.596121711	1.307517773	0.406840258	0.729243083	0.719561193	0.988407466	0.935685246	-0.048611749	0.248818317	5.745297648	0.196175625	2.891647817	0.230021416	0.355328224	11.4905953	2.072383043	0.467454615	5.260950554	0.06446915	0.487688735	33.46551458	3405.862367	3.012332203
zg0212	3	37	-512.5846966	11	56	18968723	1.713807476	24	139	14.56672668	33.54860239	33	-36	175	9.920978888	38.59246528	0.515676543	51149791.39	0.367198696	363.8696541	15.47267919	17.8152598	1.241543413	1.968066736	0.463021801	0.614629797	0.418092707	1.058030152	0.276387232	0.798271068	0.795446556	0.992942379	0.954040327	-0.230508155	0.69781183	3.885399711	0.192216248	2.937620864	0.656083045	0.358648886	7.770799423	2.432250818	0.607772134	6.166314291	0.043893872	0.65914094	15.59272927	3628.520964	16.87067915
zg0217	3	27	-1121.907278	55.6	84	92040104	1.160282629	14	135	8.702968489	70.56663157	71	15	120	6.104441871	71.41444102	-0.223545731	308201558.9	0.491816147	120.3728944	11.37497619	1.563639022	0.109095502	0.830974059	0.310027172	0.454919842	0.304368339	0.894487934	0.214186589	0.848752619	0.848381714	0.991644309	0.956619557	-0.157396737	0.524206289	3.353315357	0.296533876	2.083755155	0.460196388	0.447322201	6.706630715	1.758051189	0.285250308	5.614530395	0.044411913	0.295970525	11.4745387	3763.020502	31.48072384
zg0213	6	59	-698.7167954	50	79	16179252	1.224896387	15	99	9.527548918	64.77283751	66	-12	111	6.218231302	66.02885139	-1.013923723	58932029.25	0.5290587	164.2887367	17.15083088	3.03276171	-0.256649338	0.797497061	0.460991457	0.261872664	0.399271132	1.076206972	0.293417338	0.810252399	0.806536467	0.982814459	0.93489586	-0.085012377	0.321683516	4.131166316	0.318996597	2.266630589	0.318451776	0.522160246	8.262332632	1.766396679	0.31462213	5.451968827	0.043546751	0.33647046	17.1816222	4061.208569	14.84668815
zg0214	3	47	-662.0746291	46	93	6877259	1.728290613	24	146	14.76364721	69.28539157	68	-4	150	9.948185141	71.96289937	-0.222107583	27756271.45	0.370341305	378.1934011	18.338058	8.667273527	-0.091747145	1.401676046	0.692986267	0.30166991	0.56295695	1.248350464	0.366393025	0.738715391	0.73144207	0.986507377	0.931384966	-0.092693367	0.425183003	4.261537274	0.182860783	2.957186241	0.357383797	0.333124272	8.523074549	2.216415979	0.523665578	5.578562538	0.054697706	0.669027957	18.96912651	2353.548946	7.517314949
zg0215	5	21	-696.097076	22	81	58253507	2.164212872	30	767	23.34880455	54.49969139	49	-40	807	12.7256867	71.66966307	6.317328398	149652607	0.291744585	2166.324244	24.59945485	7102.547814	223.0665726	11.36628135	2.751293365	0.609917968	0.784487731	1.565415628	2.09706564	0.716881353	0.703353558	0.997709198	0.978251732	-0.184393946	0.69621545	4.737651713	0.117887208	3.892371425	0.648324299	0.216470149	9.475303426	2.971957407	3.529393679	6.385677274	0.048639439	3.553327664	25.64606296	3403.894718	9.150853198
zg0216	6	47	-634.6877664	49	89	53431416	1.54023571	22	122	12.73494406	69.51719539	70	-5	127	8.89727548	71.34536157	-0.333733377	158204637.4	0.39540016	257.5201625	18.90365653	6.277072506	-0.519222879	1.433128113	0.433126373	0.53030849	0.400212607	1.03109425	0.263930205	0.805303486	0.803185073	0.988433055	0.943410905	-0.183464521	0.607827562	4.318974035	0.207441513	2.699149991	0.536866472	0.326286592	8.637948071	2.217503701	0.466563622	5.948937179	0.04636542	0.501850994	18.9909498	4702.097361	13.70869362
zg0235	3	69	-577.5796389	12	72	9186093	2.028540633	31	116	18.96241016	44.29963899	48	-63	179	12.88784702	50.50726575	-0.60332993	29309441.05	0.292684983	588.5258788	29.8130996	29.22630534	-2.432439276	2.896038896	0.838159386	0.542650019	0.601071938	1.337792758	0.445770158	0.73533624	0.722958969	0.987541366	0.935755743	-0.179555146	0.634969025	5.412480377	0.129914074	3.553667073	0.556672204	0.25660255	10.82496075	2.733216603	0.93354957	6.147545359	0.05144279	1.029087465	29.01527354	4918.464315	5.146469775
zg0218	5	56	-654.2091133	50	119	35242534	2.109365642	37	153	20.98092764	87.57922078	90	14	139	15.5926041	91.22352635	-0.267783594	96046337.66	0.2604986	651.6118469	16.88836831	37.26520956	-2.732012558	3.892214221	0.814829425	0.655796309	0.608583437	1.30786399	0.411844334	0.728050838	0.716329131	0.984262038	0.926723776	-0.23330209	0.753467244	4.014821656	0.096986201	3.758439637	0.702842117	0.162956776	8.029643312	2.929744238	1.176760912	6.210343278	0.061466583	1.138948299	17.33600945	2254.318772	11.35361755
zg0219	0	68	-741.8901934	-21	19	314592	1.387669779	20	34	12.65093088	1.497812773	5	-75	109	8.566853803	16.59016564	-1.259845863	1336785.586	0.4673577	272.9901527	13.37227757	5.710683664	-1.290257959	1.060650408	0.6296954	0.248067636	0.457207119	1.209319992	0.402243397	0.797053046	0.788629298	0.977572757	0.927684142	-0.102561755	0.358453131	3.642002453	0.300484279	2.42374614	0.313461087	0.495654671	7.284004906	1.841914697	0.422586452	5.395104184	0.04749133	0.480360121	13.27209099	2832.971129	13.257587
zg0220	6	35	-1064.27638	72	123	31962531	1.770134071	25	160	15.36965295	96.31106409	95	47	113	10.52707	98.29644937	0.493133034	126765458	0.341431823	386.3708933	11.34713188	12.0616863	1.052782005	1.983119546	0.631403318	0.510902779	0.517269185	1.187612175	0.339358934	0.759915742	0.752778821	0.983433472	0.928120034	-0.171393392	0.587612612	3.317889492	0.160017616	3.142103415	0.52452504	0.307166462	6.635778984	2.457325534	0.653630716	6.048777567	0.050120151	0.701787302	12.01602177	2003.300181	19.98590723
zg0221	2	66	-1145.019028	67	101	110061605	1.410111596	17	136	11.5021402	84.09208336	86	-10	146	7.177337922	85.60466109	-1.212518961	411977027.8	0.496306077	256.6795159	24.40160033	7.662902893	-0.944229703	1.153407761	0.481469347	0.39034395	0.401675813	1.08696963	0.307149081	0.811603052	0.807126532	0.990590991	0.950869784	-0.140666513	0.464677542	4.92273606	0.303957593	2.477287238	0.45966664	0.517845442	9.845472121	1.981399488	0.408719277	5.635222427	0.042089346	0.476104208	24.36287369	7050.085359	11.60065233
zg0222	6	62	-611.8804023	57	75	36603723	0.556137017	10	104	5.468380694	66.04493976	66	44	60	3.994727218	66.40848672	0.174652667	96614257.88	0.79497901	48.15304066	4.494525684	0.615856906	0.315413953	0.295458357	0.146699833	0.340083598	0.145542972	0.594812393	0.124291117	0.927421324	0.9273442	0.991391013	0.970929968	-0.129907323	0.338976683	2.111231713	0.663489141	1.064712889	0.346254595	0.806783263	4.222463425	0.915397446	0.110539547	4.6831863	0.067608913	0.105996284	4.524096386	1564.805301	91.6341332
zg0223	4	46	-648.7268907	47	80	16179016	1.301431068	18	109	10.40222117	63.92111491	64	10	99	7.521139391	65.22482004	-0.192468109	48391887.15	0.489473172	168.3682184	9.568231567	2.912826717	-0.066680352	0.946475402	0.429083678	0.375266501	0.400196044	1.033194129	0.263416686	0.804693676	0.802790741	0.983729745	0.933986824	-0.104099107	0.442363256	3.072268775	0.275144964	2.42341352	0.379888689	0.476950032	6.144537551	1.946750439	0.34388977	5.564755459	0.048154338	0.355414636	9.810675782	1903.87431	23.02093793
zg0224	4	35	-646.0346836	64	93	124731190	1.25404475	15	135	9.360184629	78.23504574	78	2	133	6.328083592	79.18200164	-0.242601069	376852405.9	0.483905212	149.0670014	13.61541222	2.481955055	-0.289055239	0.862936062	0.418553086	0.342567049	0.391375418	1.021403459	0.259990081	0.80867259	0.807022389	0.988811592	0.94456622	-0.095899533	0.403388648	3.674812941	0.273080172	2.316131904	0.362812199	0.439739104	7.349625882	1.856129662	0.320372287	5.575027548	0.044390998	0.337965433	13.74127878	3963.925455	20.46049539
zg0225	2	63	-726.5016832	48	101	15575510	1.834794096	29	126	16.82926317	74.64073931	76	-20	146	12.35793856	77.44353403	-0.360900101	50427424.8	0.32519217	426.2609972	21.51839463	12.57483556	-0.748051627	2.195483946	0.668167607	0.532691286	0.538141254	1.161127037	0.331819208	0.751136598	0.743830137	0.987004598	0.934486846	-0.230003592	0.672266098	4.597315496	0.154943903	3.169324471	0.577577193	0.246880701	9.194630991	2.477589997	0.715912888	5.857315755	0.060386166	0.759642542	21.12938005	3334.064305	7.799622742
zg0226	0	26	-1111.461268	3	46	1760868	1.587382312	20	114	13.73572115	22.89600789	20	-28	142	8.946990661	29.45929688	1.260449285	6680775.073	0.417473738	343.6229954	12.01020549	14.97176332	2.491517863	1.694693618	0.40192777	0.60680828	0.378126691	0.997717051	0.250689771	0.81487645	0.813316762	0.99201655	0.953063832	-0.232801829	0.682293746	3.418584354	0.247311525	2.632264008	0.650059032	0.431115918	6.837168709	2.207398909	0.524155347	5.784689874	0.047218486	0.62567148	12.44652538	2492.75998	22.35246425
zg0227	6	42	-1036.43774	39	63	5105888	1.044409402	12	89	7.220910822	50.81837161	51	19	70	5.313648579	51.62236411	0.103925581	14062714.02	0.499453018	82.36158315	6.787999429	0.665837267	-0.110868281	0.585197667	0.412553226	0.169431101	0.405227069	0.982129534	0.242027715	0.798607491	0.798119081	0.975861448	0.919198791	-0.04765533	0.219828061	2.596978016	0.279844855	1.979988125	0.189787704	0.390617412	5.193956032	1.548986543	0.249437723	5.194522481	0.055282731	0.25898597	6.810020877	1339.989562	26.95633264
zg0228	2	74	-621.4585667	17	65	11493067	1.690533033	21	122	14.99851602	37.14024676	33	-19	141	9.10929371	42.36685421	1.21559058	34029726.96	0.387815561	415.5524064	9.852584232	28.31717151	4.681766164	2.47323007	0.621314843	0.600681756	0.492137606	1.200008356	0.361737073	0.773615562	0.766831124	0.983872994	0.931912898	-0.198405297	0.658775965	3.064155924	0.198218042	3.052871976	0.666579896	0.383684335	6.128311849	2.427275057	0.773636228	5.911918689	0.047852759	0.751701462	9.854130876	1973.921287	25.93390581
zg0229	4	62	-560.3675407	26.5	72	29096473	1.643509093	21	114	13.79748196	51.79505483	54	-27	141	9.048391999	54.86517625	-0.662354598	53677367.5	0.394520712	327.4598597	21.56144427	9.261048953	-1.250643973	1.547485686	0.602919116	0.422460193	0.467794751	1.177248281	0.366746341	0.785485297	0.779453592	0.988401301	0.943293512	-0.153566814	0.526060151	4.617911331	0.219188031	2.852903878	0.469566199	0.398936865	9.235822661	2.220302511	0.5376012	5.896168025	0.04490211	0.61352933	21.6807366	4851.028968	10.01737551
zg0230	4	73	-599.4731187	5	46	726857	1.549110879	19	61	14.02061312	27.2176	32	-76	137	8.047965482	34.10236355	-2.034711267	1939198.489	0.45650688	422.1734502	32.68009033	22.2224379	-3.461321686	1.63035362	0.816400493	0.304638748	0.529777793	1.283725571	0.51527174	0.770550669	0.7622488	0.984998558	0.937306178	-0.124467882	0.468711313	5.698691355	0.258272859	2.723696608	0.425620271	0.460255298	11.39738271	2.125575317	0.611688528	5.508636835	0.04710656	0.72758784	32.1952	6256.1728	5.278096907
zg0231	4	44	-1140.395312	29.5	241	22139347	3.437843784	108.25	672	76.96201101	110.9903846	67.5	-56	728	47.68171536	153.7958013	2.186743563	105568741.2	0.140242622	11334.28303	76.11769671	20392.11046	695.8028382	54.80780438	18.3996877	0.491781696	2.500285188	2.867859993	11.54174371	0.504770963	0.449637949	0.982682362	0.931582354	-0.232394994	0.875556787	8.18585858	0.037359431	6.133331617	0.680355632	0.133387849	16.37171716	4.338747945	18.30187302	6.383007361	0.095227007	18.16037968	81.44444444	1700.91453	1.585013867
zg0232	2	52	-580.8574156	6	72	7572206	2.103030145	40	107	21.35910348	37.66127706	36	-65	172	16.15543625	45.55376515	0.016394257	24515848.83	0.260607932	656.7737294	26.46625138	27.96416633	0.111365753	3.465102191	0.875057005	0.594710434	0.636104533	1.364130917	0.452195732	0.717303723	0.705349438	0.987017026	0.93185745	-0.18504389	0.697549828	5.081140972	0.096121581	3.772136506	0.620572492	0.152854774	10.16228194	2.881463763	1.085039799	6.186409848	0.058473845	1.114970326	26.37599342	3560.978898	5.709843124
zg0233	5	61	-660.1208357	61.4	104	729569	1.595559455	23	117	13.31963427	82.41747573	82	36	81	9.155859607	84.16171442	-0.260653283	2362059.79	0.386558582	290.5538694	8.451302779	5.899851627	-0.344477367	1.519747431	0.513054791	0.500145378	0.485648885	1.028180775	0.261022548	0.761743208	0.759916148	0.97030394	0.903783753	-0.207042276	0.676307594	2.862851303	0.189179078	2.759322538	0.590868964	0.332561738	5.725702606	2.235918402	0.508200556	5.092538726	0.077198605	0.551607126	8.699029126	770.9320388	11.9548274
zg0377	3	41	-1148.517075	47	73	3341913	1.018077016	15	92	8.632828967	61.02985075	62	24	68	6.24635102	61.94246618	-0.22246447	10403716.34	0.614318235	112.2264338	8.72363605	1.03755042	-0.102467636	0.475757048	0.323663499	0.181062889	0.304512035	0.926875016	0.229034182	0.850869405	0.849659129	0.981315834	0.939728377	-0.053320887	0.247693351	2.947128611	0.455020349	1.787048133	0.209097903	0.656741064	5.894257222	1.426347599	0.199855137	5.119542834	0.040294421	0.234060643	8.825487945	2344.78186	29.98816016
zg0184	4	64	-651.1740543	37	76	1371861	1.573385962	20	178	13.68045578	59.54755043	59	8	170	8.554830866	62.87678358	1.778914146	4124024.207	0.439693046	407.5791511	8.516816934	19.51356596	2.38263187	1.418731698	1.292699917	0.031831781	0.720421664	1.523297381	0.731605927	0.710062419	0.692521717	0.981870129	0.925601355	-0.122894914	0.540885046	2.912244584	0.214598257	2.958456636	0.434977589	0.396618479	5.824489167	2.056704474	0.677857904	5.168143763	0.064455315	0.703934091	9.09221902	763.1383285	11.02208709
zg0236	0	72	-697.9458147	2	32	8566595	1.2752726	15	64	9.428660696	17.85704769	19	-68	132	6.283818368	21.80776172	-0.715721341	25882395.06	0.485831481	156.704319	17.85346707	3.538134329	-0.251048753	0.940901728	0.413080863	0.388026858	0.391663019	1.012572192	0.254682447	0.807682145	0.806310275	0.988926718	0.944427936	-0.116498356	0.468882483	4.209691954	0.27309415	2.367894267	0.452242576	0.455857784	8.419383907	1.918282387	0.338495648	5.632570635	0.044860212	0.348445859	18.10681175	4368.042414	15.22471019
zg0237	0	55	-1022.536815	25	49	4197058	0.915911854	12	71	8.056726305	37.19927928	39	-33	104	5.15274075	38.89027299	-1.531839523	12051443.74	0.691692557	128.6669544	15.9740113	2.064032563	-0.34123991	0.469293966	0.286423945	0.224755972	0.249241313	0.86064812	0.222411271	0.881259609	0.879097607	0.989322291	0.959322451	-0.08750755	0.292659758	3.991015577	0.552971884	1.554601475	0.311404466	0.734978541	7.982031154	1.289510204	0.188929478	4.942173163	0.046168071	0.230096388	15.99171171	5322.261982	20.92743724
zg0238	4	53	-675.1649513	62	98	4237293	1.37474875	18	116	10.68901775	79.60769231	79	33	83	7.825884774	80.73978144	-0.023162906	11731904.78	0.443147929	181.5276331	7.553862159	2.859515124	-0.133954129	0.996202487	0.447662702	0.373806143	0.422753652	1.036373316	0.26279834	0.792774682	0.791114079	0.974106471	0.916279571	-0.10795073	0.452596247	2.723296259	0.242546684	2.47510968	0.379762473	0.407320214	5.446592517	1.987653694	0.360966297	5.346661516	0.055110059	0.394615385	7.684615385	1312.872308	23.76082265
zg0239	4	59	-1052.245376	15	54	12188170	1.501703848	24	87	13.06109721	34.39906268	35	-20	107	9.77921629	37.7891818	0.169163865	37195343.02	0.395023421	244.7267478	8.5662711	6.568576755	0.432827491	1.662531342	0.359506522	0.646433929	0.343766344	0.9548371	0.235563122	0.83071178	0.829690846	0.98630191	0.943078346	-0.267628765	0.734036934	2.870598215	0.207358631	2.651509476	0.659254363	0.345554067	5.74119643	2.260653853	0.505509466	5.944374726	0.049134859	0.481222658	8.606561219	2070.458231	39.26025057
zg0240	1	35	-541.8511796	32	77	7878103	1.623352212	24	102	14.01260711	55.7896791	57	-1	103	9.910912042	58.44955053	-0.248994598	15676777.04	0.378921385	303.8616628	14.61849142	6.349333371	-0.428904778	1.500190348	0.637501078	0.39800678	0.540083524	1.195809456	0.332192673	0.746034853	0.739699993	0.983177258	0.924577208	-0.111130408	0.484915995	3.79499191	0.171853685	2.995235797	0.411021311	0.324253578	7.589983821	2.29485354	0.534422856	5.644427559	0.057152088	0.562272596	14.64917606	2090.10451	10.43121796
zg0241	3	72	-1076.811527	64	83	252017272	1.065934804	9	115	6.0557774	74.11035425	75	21	94	4.120046391	74.53568877	-0.704503579	384547839.4	0.49255457	63.22429219	12.46769152	0.974190097	-0.136424169	0.685974417	0.368813633	0.300398573	0.367923213	0.948665078	0.231907822	0.816186797	0.816127436	0.985821946	0.938700665	-0.072652132	0.363306464	3.519715232	0.266110966	2.03037382	0.343962136	0.345816657	7.039430464	1.657981663	0.263697012	5.517872528	0.047735948	0.267763019	12.61215087	3699.891387	24.24818057
zg0242	2	47	-1084.273741	86	112	49905235	1.210013394	12	183	8.144126563	99.21689635	99	46	137	5.563091756	99.83532977	0.4797275	116603770.4	0.470735777	123.1005493	12.5729992	2.134475442	0.083141153	0.770502894	0.444617106	0.260805284	0.425554338	1.013349296	0.253555172	0.790269519	0.789129108	0.991156685	0.94706612	-0.080071102	0.331873489	3.534250392	0.251693077	2.229369956	0.312518316	0.324752296	7.068500783	1.762328159	0.30378	5.424611048	0.053978873	0.325846272	12.52766127	2536.710206	15.97413343
zg0243	4	33	-600.5986116	53	92	20289453	1.47400704	20	130	12.19188553	72.69670569	73	-3	133	8.708095323	74.32325222	-0.069902833	52407815.61	0.417339903	239.1348027	19.87516626	4.548784661	-0.017294376	1.142892263	0.5832229	0.319997807	0.50319966	1.157685884	0.31670816	0.761312831	0.756402494	0.988535819	0.938197325	-0.087783139	0.38305442	4.442433467	0.200702491	2.741031179	0.328755725	0.289078566	8.884866935	2.095655457	0.431528791	5.667172297	0.05221249	0.457055107	20.12687177	3547.124966	9.499063368
zg0244	0	61	-679.4694905	12	39	628480	1.153938563	14	60	8.408467397	25.53113553	26	-5	65	5.818021744	27.7015315	-0.208718989	2185633.276	0.486496681	115.5359659	6.891526337	1.414819478	-0.292559083	0.758797328	0.381924858	0.329426736	0.36793514	0.983818584	0.244114979	0.818364049	0.817431402	0.977780709	0.926879296	-0.085111408	0.394802452	2.607056676	0.280659525	2.149314529	0.336012084	0.428868481	5.214113352	1.741302741	0.285180546	5.253692446	0.054205596	0.296853872	6.884004884	1245.577534	24.95889296
zg0245	2	32	-1011.953087	70	94	8962410	0.833263268	12	107	7.431716995	82.33461243	83	23	84	5.003874053	82.93544818	-1.084391518	24684405.28	0.690421007	99.30016038	15.02509617	1.01239293	-0.349587914	0.371880942	0.277909028	0.136088355	0.255729509	0.86063785	0.211013616	0.875831832	0.874353198	0.989487686	0.957906499	-0.04801468	0.207189338	3.873171669	0.550047549	1.449609582	0.197844113	0.726973719	7.746343339	1.167234162	0.162447493	4.732372324	0.053556672	0.198660745	14.87643899	4130.630852	16.4544276
zg0246	3	50	-702.2404217	17	81	13763055	1.942689049	30	113	18.9063648	55.08693375	60	-24	137	13.07219399	60.03196975	-0.721013983	54824834.32	0.317109962	569.2671218	13.80005142	29.58346505	-3.489279252	3.363402712	0.970497867	0.559197417	0.664112104	1.411064884	0.496387446	0.713191922	0.698318612	0.975482124	0.910311999	-0.170788891	0.653911433	3.633214511	0.12165022	3.653209647	0.596641203	0.273415683	7.266429022	2.776638918	1.083475145	5.943574697	0.058650875	0.997063853	14.8536266	1991.887405	12.61706053
zg0247	1	68	-1146.289461	21	40	3830266	0.914087035	10	67	6.089192273	29.928018	29	-2	69	4.301854783	30.94070407	0.46587843	5844522.095	0.609960794	61.64090707	7.76763391	0.889277032	-0.276632652	0.523681281	0.29018439	0.286682648	0.288609206	0.868429448	0.205559088	0.855957928	0.855852916	0.982958127	0.942330665	-0.076190881	0.337523616	2.776552615	0.412312661	1.730035909	0.302555421	0.604207709	5.55310523	1.434535982	0.203466418	5.180546659	0.045084767	0.207747738	7.904523869	2826.242439	41.40090672
zg0248	0	63	-643.1814141	8	29	118986	0.658028758	9	44	6.072810374	17.05357143	16	-3	47	4.203886405	18.81820927	0.719924396	420320.0533	0.736607143	63.30070153	4.510793479	0.540036662	0.304664275	0.28959866	0.14671478	0.313908921	0.14671478	0.593870615	0.123822905	0.92664261	0.92664261	0.985328522	0.963321305	-0.137102964	0.340232281	2.115399995	0.66034136	1.036147343	0.354708352	0.804091721	4.23079999	0.889432563	0.10907836	4.709212182	0.054705215	0.134353741	4.726190476	1040.059524	61.56001984
zg0249	1	49	-1035.407219	48	85	52099276	1.477501246	17	254	12.00054591	66.43408331	65	12	242	7.508990553	68.61212799	1.382857959	158994372.6	0.472238884	294.1366824	10.39622138	18.72663966	1.844545726	1.555059776	0.622831185	0.431643214	0.4440001	1.181008586	0.410557359	0.800640461	0.794447614	0.995065905	0.964048808	-0.151595027	0.541049592	3.18796248	0.265884699	2.762983021	0.480457784	0.474045697	6.37592496	2.178383016	0.54447274	5.810419912	0.044156121	0.5317385	10.55923014	2459.219572	29.04063619
zg0250	2	36	-617.4717336	70	107	142866605	1.415018459	19	148	11.5128188	88.50877884	88	32	116	8.385208499	89.66473068	0.011697246	438126290	0.445696391	205.9599961	9.450488907	3.72740663	-0.002578581	1.109075876	0.482361965	0.389924926	0.438127159	1.076884533	0.280945115	0.788195566	0.785359901	0.981814895	0.928023922	-0.114930666	0.463864412	3.048561788	0.235780012	2.6052144	0.397345624	0.425535607	6.097123577	2.065537974	0.39785946	5.701118659	0.04825758	0.416033409	9.79403489	1962.980079	24.18713875
zg0251	0	67	-587.9520779	-11	24	2133802	1.366689768	18	68	11.16938708	6.780749912	7	-63	131	7.755093403	15.7875526	-0.208078474	3433981.776	0.47139947	203.2682476	14.72827392	3.548916491	-0.294694605	0.997951504	0.526392401	0.30837456	0.466039266	1.138690496	0.306642981	0.776897756	0.773014141	0.986028728	0.934493908	-0.062146152	0.367051291	3.822349039	0.246145362	2.608144165	0.317378069	0.438196448	7.644698078	2.009633551	0.381085976	5.500853786	0.045261541	0.393086868	14.88657867	3372.792431	15.32291782
zg0252	6	39	-700.0916289	17	102	10053055	2.631202019	37	372	28.66248397	57.21825599	57	-89	461	15.96031974	71.59954005	0.334300756	27397550.79	0.223515357	1852.565317	50.44906718	575.5161659	12.99230198	9.225514049	2.341421887	0.587631353	0.93621939	1.79086773	1.395807718	0.664214177	0.638660691	0.993935035	0.956093633	-0.229819139	0.800768387	6.979870771	0.077936783	4.579935552	0.704800359	0.189499236	13.95974154	3.476560628	2.891733984	6.439757351	0.062775629	3.01124451	49.61397246	4776.54309	2.535622031
zg0253	0	54	-778.70781	14	35	1765714	1.042871775	10	70	6.43288859	25.20941364	26	0	70	4.614546175	26.53890582	0.112431272	7471232.595	0.499436202	68.79898597	2.52944538	0.740933128	-0.085559858	0.650509758	0.358368605	0.28800265	0.357546631	0.920081344	0.223027822	0.82136368	0.821308882	0.964201077	0.910654441	-0.08632001	0.331426665	1.567289194	0.282984203	1.946848903	0.288547956	0.382164765	3.134578388	1.585425364	0.252219591	5.479525226	0.047983556	0.259256531	2.71041085	705.9325888	132.2289589
zg0254	6	61	-602.5426592	27	75	7679626	1.698927294	24	115	14.9725236	52.81101068	56	-14	129	10.33600047	56.17068863	-0.632600109	21937749.98	0.376454757	366.143412	14.18633726	11.85423286	-1.549663029	1.735221924	0.515191602	0.530955749	0.44380038	1.113141432	0.305039082	0.7896272	0.785238932	0.986393413	0.937857115	-0.18733911	0.618633702	3.725497292	0.212222423	2.886782632	0.575695522	0.397334422	7.450994584	2.315391645	0.562603381	5.92956972	0.044166151	0.651193986	13.89852095	3137.430156	16.65674918
zg0255	1	61	-1160.179092	48	286	85810624	3.138194643	39	1293	100.9374851	134.3215507	77	-30	1323	28.14559086	221.1850327	3.61168989	261873242.2	0.210512151	30880.53971	99.41526652	403160.6755	7078.750396	177.3329565	54.66694793	0.544094109	3.188110307	2.804766553	42.93618387	0.5961417	0.565512737	0.985222233	0.953735282	-0.274744491	0.887424871	8.288336157	0.087057682	5.429663679	0.702569056	0.192030908	16.57667231	4.047336295	57.99997609	6.684150069	0.058212602	49.5722057	111.7787913	3293.532497	3.701445114
zg0256	1	65	-1087.688849	5	54	745134	1.853014101	23	93	15.22522308	28.2601626	26	-32	125	9.693757226	34.80804505	0.310984722	2530985.332	0.327326327	412.9632097	14.64306184	13.12010591	0.985735798	2.013385365	0.841489226	0.40769535	0.635573135	1.306382316	0.404555584	0.715141633	0.702805042	0.978197119	0.912814666	-0.140444161	0.545872634	3.787477446	0.137482541	3.300811668	0.448932632	0.239295136	7.574954892	2.479007586	0.713718648	5.419196094	0.078839315	0.780445502	14.17723577	1084.80813	6.38700542
zg0257	2	59	-1086.997057	57	82	62351633	1.052074209	13	122	7.619392966	69.55438569	70	20	102	5.327619763	70.25671792	0.112330348	171729811.4	0.55387898	98.19384397	10.77168868	1.2645779	0.300312449	0.638924117	0.336675344	0.308064423	0.328788009	0.932210242	0.22635985	0.836904988	0.836394729	0.98711581	0.945388681	-0.080430241	0.360091576	3.270491796	0.348667198	1.960334212	0.314900531	0.535813036	6.540983592	1.603023005	0.243899865	5.398721713	0.04375274	0.253733795	10.93698543	2963.988125	30.45833025
zg0258	4	42	-678.8318345	30	53	6228385	0.89670659	12	99	7.316238245	41.65435356	42	-37	136	5.144528032	42.73137477	-0.228929013	19293704.59	0.651693037	90.88521925	17.37572568	0.917940891	0.25428874	0.447776941	0.283692945	0.218336964	0.267425696	0.865008428	0.210156218	0.868711616	0.867874053	0.992424658	0.962071818	-0.069282402	0.280571075	4.163494852	0.480795325	1.611814202	0.257847091	0.670204343	8.326989704	1.309188272	0.182867471	5.152150817	0.042395561	0.200154518	17.4429786	5080.24978	18.89134003
zg0259	6	34	-640.4904791	17	68	29166305	1.808966396	31	123	16.95174075	41.59372705	41	-48	171	12.9932944	46.28580628	-0.194106314	113654952.6	0.322335162	412.3377335	18.36804232	11.78588412	-0.61698885	2.192818256	0.570000086	0.583925904	0.483658115	1.16953261	0.328158392	0.771880541	0.766786148	0.988827542	0.94071875	-0.201849807	0.689763572	4.238137433	0.150343487	3.15967049	0.619964321	0.249061389	8.476274867	2.527524321	0.690704586	6.080790607	0.04561592	0.738509644	18.30343764	4247.133466	12.1502951
zg0260	2	26	-1128.601208	66	112	145996607	1.652894496	25	155	14.27241908	88.47702175	88	13	142	10.30537668	90.2362911	-0.003305088	402106064.9	0.367645193	314.404854	16.64959799	8.557694211	-0.051923187	1.721083607	0.543925934	0.517893042	0.468133529	1.137603377	0.312145231	0.778177646	0.773511771	0.989310573	0.942523041	-0.16519498	0.599482675	4.044154568	0.175019621	3.000547611	0.521328034	0.332319274	8.088309136	2.386884558	0.566252385	6.05218439	0.046907933	0.579839115	17.07440045	4006.03034	15.47118512
zg0261	4	27	-1123.07736	20	45	50775712	1.069646809	12	118	8.132548975	32.40295877	32	-14	132	5.375231483	34.31297878	1.29097116	163594742.5	0.585662101	127.4287757	8.157855454	3.57035003	0.40021175	0.672563794	0.362016698	0.29762224	0.34406589	0.974802042	0.242665839	0.83087746	0.829761534	0.990294764	0.951164384	-0.078667388	0.374257666	2.842572362	0.38231446	1.98126771	0.607858383	0.581602557	5.685144725	1.587816616	0.258645123	5.202109027	0.044342542	0.27754349	8.375597088	2715.133237	36.7747848
zg0262	4	55	-670.3533576	48	75	5180785	0.991423691	14	94	8.392195256	61.55011304	62	19	75	5.905291272	62.48306477	-0.345618841	18271010.33	0.632266832	115.7169687	9.115019338	0.992505427	0.018802194	0.4515137	0.3440661	0.128828838	0.311128623	0.946161582	0.242265259	0.849900739	0.847729436	0.9803483	0.938869388	-0.070313648	0.26817171	3.014639057	0.461852419	1.769965465	0.264272788	0.662693639	6.029278114	1.373266922	0.19889495	5.035040272	0.048804353	0.224382698	9.143180106	1801.749058	22.29372854
zg0263	4	56	-607.5644332	47	81	12674317	1.373288898	17	102	10.69851645	65.0523195	67	-26	128	7.478772878	66.48879101	-0.698240135	41835147.91	0.465685624	188.9550583	26.39160333	2.838438257	-0.215376543	0.865316434	0.598053436	0.175335477	0.50851111	1.185275221	0.330968269	0.760235681	0.754698678	0.988261118	0.937665338	-0.050704707	0.249163126	5.130760785	0.245184166	2.547344395	0.240630681	0.428777833	10.26152157	1.894238127	0.365842468	5.348378025	0.053310168	0.404042781	26.51482386	3634.459714	5.495390644
zg0264	2	71	-524.3732897	74.1	130	39132103	1.948038132	28	202	17.3846752	100.1274246	99	-7	209	11.50059605	102.6745032	0.222119389	92480165.29	0.31617706	516.5524591	30.45395203	18.54934366	1.131382635	2.211407245	1.020564554	0.358363975	0.695819829	1.42518625	0.499887914	0.699957624	0.684108731	0.990172311	0.939109979	-0.109481641	0.455167679	5.491428902	0.130117979	3.524923543	0.384616107	0.237999324	10.9828578	2.558124312	0.80799295	5.856084421	0.060466608	0.901738116	31.45177802	3632.187231	4.421738101
zg0265	4	49	-585.4689007	37	300.6	37231680	3.425169051	68	1359	121.5034611	146.1362799	78	-12	1371	32.66045149	261.8523054	3.36247208	85014873.56	0.146675078	47210.81752	102.9869195	604544.6846	10027.79194	247.4671204	75.18723364	0.539910041	4.142855255	3.070220275	55.13035277	0.493196985	0.44879983	0.981002182	0.942360064	-0.365890732	0.961565162	7.734592218	0.035395337	5.861835549	0.885818661	0.095993885	15.46918444	4.384422065	80.66358851	6.138022699	0.10257793	75.8169368	130.1362799	897.9410681	2.486325438
zg0266	2	69	-1057.137933	65	99	33066626	1.324584561	20	121	11.01401942	82.92314261	84	27	94	8.034928475	84.02073928	-0.28870131	115533524.8	0.472521789	183.2370477	8.105797995	3.066244753	-0.164294155	1.027302882	0.373592013	0.464625511	0.352558442	0.976271095	0.24370312	0.8272207	0.825824136	0.978396622	0.930188782	-0.158009339	0.545254096	2.818220278	0.278555956	2.375221079	0.479297586	0.472239539	5.636440556	1.962713915	0.350223724	5.669091704	0.046795385	0.367830491	8.283091375	2126.766012	36.27842567
zg0267	6	66	-518.2250061	48	82	33225616	1.331322855	16	140	10.54204409	65.11226667	65	-10	150	7.263621178	66.55886217	0.203225274	93447045	0.49201824	190.4748629	16.95282822	4.168617484	0.222726747	1.002427967	0.465666447	0.364730013	0.415171751	1.07118862	0.283871012	0.800526464	0.797446656	0.990815928	0.948794295	-0.107811112	0.431455382	4.101048093	0.276280443	2.492964699	0.39930527	0.479029193	8.202096187	1.969531249	0.367023604	5.6064862	0.046630898	0.376472462	17.31573333	3590.424	13.35098824
zg0268	0	47	-699.4151031	0	28	2411971	1.113013214	15	53	8.906043248	14.24535971	15	-42	95	6.356877627	18.07708659	-0.123847422	6890077.299	0.569527548	123.8507863	9.527780758	1.906127465	0.038892264	0.702059378	0.324613212	0.365595985	0.316834948	0.917763193	0.221838197	0.842878904	0.842360353	0.987576772	0.947379372	-0.109381089	0.433604675	3.071386168	0.376376204	2.038686563	0.407622109	0.586715442	6.142772336	1.694109699	0.256668147	5.363230754	0.042816353	0.270196011	9.753691912	2828.179379	34.65672549
zg0269	0	56	-612.9446931	12	89	2126152	2.286161185	44	127	24.17224673	49.84952978	49	-28	155	18.41881358	57.72804038	0.192216765	7256131.195	0.229862128	847.5510264	19.77547146	32.49362913	1.321244738	3.540768961	1.69797838	0.338900294	0.981937835	1.685440316	0.692753712	0.612805188	0.579826991	0.975333168	0.898457074	-0.096945729	0.535602662	4.394201692	0.068049354	4.231583564	0.388657299	0.135819158	8.788403384	2.887968693	1.309686835	5.495754987	0.099448708	1.42813062	21.89028213	983.7836991	3.093811383
zg0270	2	52	-1040.791834	10	36	37842929	1.214111766	13	113	8.803088396	23.30243041	22	-29	142	5.696119507	26.38642854	1.452035511	93544837.92	0.482649112	153.2403483	11.97199329	6.724123569	1.286564181	0.966964737	0.419103906	0.394258899	0.404087249	1.012206464	0.252794653	0.800413399	0.799457582	0.991654014	0.949696122	-0.113013484	0.471770862	3.440207259	0.258845488	2.265144583	0.698997173	0.387084692	6.880414519	1.824116736	0.346517161	5.507458767	0.051102682	0.355449994	12.21205821	2992.148952	25.07602206
zg0271	0	57	-757.8570293	2	20	2810821	0.551618654	10	44	5.781553674	10.99903686	11	-54	98	3.934502178	13.43434539	-0.626879465	13349470.25	0.827322793	59.50282429	15.89423146	0.627647064	-0.104863044	0.21066739	0.136059792	0.206782822	0.133229404	0.572527244	0.118206068	0.933857029	0.933668337	0.994789454	0.97786249	-0.061907162	0.224762878	3.984416693	0.731150779	0.970742681	0.344677317	0.852482816	7.968833385	0.825915203	0.086681796	4.206567453	0.096548599	0.100533654	15.95344805	7670.014576	30.08504127
zg0272	0	63	-573.348151	-13	26	926761	1.607182967	18	54	13.99222237	6.031526549	9	-162	216	8.083481515	22.64042952	-2.612526289	2885097.95	0.44787547	476.2097362	61.68548665	59.68538496	-7.200520919	1.928680093	0.691377837	0.460668263	0.5177977	1.268549457	0.417724689	0.765593449	0.757937833	0.993323729	0.954173411	-0.110107152	0.497731933	7.834258733	0.259857059	2.773613337	0.64999254	0.469645942	15.66851747	2.104420483	0.655014482	5.530020036	0.045218155	0.844180425	61.31028761	10980.24613	2.766795552
zg0273	4	37	-673.9697647	43	110	27432873	2.086914137	25	160	19.59629131	81.60297297	85	-33	193	11.33983668	86.10627155	-0.706604649	68189228.86	0.324312053	755.244802	34.01529955	41.5436266	-3.416926274	2.886509823	1.224894824	0.356700774	0.71832925	1.489051993	0.626396829	0.711283224	0.690397522	0.985795888	0.932500417	-0.171312561	0.523112342	5.796526465	0.166730649	3.496417192	0.446494354	0.358985898	11.59305293	2.59619503	1.027851162	5.967135561	0.052501972	1.256032944	34.71756757	5601.104054	4.776972592
zg0274	3	57	-705.7094999	34	89	1425486	1.66341832	38	104	19.41732611	66.10204082	75	10	94	16.07821992	69.63183063	-0.538141411	4525987.654	0.364500902	479.1120367	10.05408227	6.848806976	-0.985280788	1.421559019	2.010376792	-0.160025383	1.093088353	1.406072185	0.50336461	0.595334174	0.544828519	0.931515519	0.838856859	-0.301693323	0.775521054	3.193674487	0.196865429	2.774761445	0.704790331	0.308876234	6.387348973	1.86884449	0.857983953	4.655832751	0.111064834	0.884180203	11.08503401	790.7653061	6.444787415
zg0275	0	61	-601.6822407	34	67	899673	1.212553937	18	84	10.53992018	49.42318841	48	13	71	7.758816048	51.06611231	0.088853245	1779207.141	0.469506406	165.0962739	5.602009817	0.870875427	-0.009122812	0.530973818	0.548175185	-0.067919507	0.523553325	0.919645759	0.218983484	0.742326981	0.740685523	0.968188904	0.896110064	-0.243027347	0.619214445	2.366731781	0.316091871	1.89752535	0.540687818	0.370658544	4.733463562	1.31881408	0.269787251	4.454405287	0.087267381	0.317277883	6.330434783	498.4289855	19.90311997
zg0276	5	48	-567.9083731	18	60	81865538	1.550060761	21	114	13.01738481	37.04471463	35	-32	146	9.253098344	40.46126921	0.401176647	184777074.9	0.397586286	264.803424	16.26992202	6.975120133	0.731560856	1.556287642	0.490191285	0.521447836	0.442999261	1.095982422	0.288755753	0.786197466	0.783216055	0.990310857	0.945274839	-0.170180574	0.624000794	4.000423557	0.19226388	2.843384389	0.576823065	0.359194319	8.000847114	2.291588578	0.511619732	5.902170339	0.04812103	0.507577105	16.55945287	4162.029836	16.04358451
zg0277	2	51	-670.029921	62	97	5807439	1.434161852	19	118	11.38667131	79.56820744	79	15	103	7.886204065	80.91527575	-0.403052577	19539494.32	0.440565147	216.1822136	14.02684775	4.171759706	-0.471576457	1.06102994	0.543659178	0.319938247	0.477009044	1.127882776	0.303823913	0.772526177	0.768160491	0.979630873	0.922079854	-0.096566367	0.403714321	3.727917826	0.235491444	2.609177437	0.382299371	0.407950432	7.455835652	2.01999981	0.401172279	5.364693399	0.056943016	0.436776233	14.10259301	2181.994363	10.61898315
zg0278	2	36	-1144.575561	50	95	41121061	1.496599105	18	135	14.18307482	76.84219396	82	-86	221	8.810028981	79.37346682	-1.90854224	147731666.5	0.476275529	395.4244614	59.13536526	29.30248341	-4.708029499	1.866911334	0.399114897	0.635242821	0.318050299	0.975839355	0.285666967	0.85248055	0.848871163	0.996125545	0.971669595	-0.288416902	0.700739198	7.666000422	0.366885476	2.348351362	0.673095059	0.582760125	15.33200084	1.977086893	0.566506558	5.529065472	0.051025276	0.677570903	58.46039528	21126.18891	5.526021049
zg0279	6	52	-609.5508591	36	65	6262134	1.089020505	17	81	9.201407866	51.71032633	53	11	70	6.963467302	52.90883346	-0.382259316	15738585.19	0.509561727	125.3868089	7.330729426	1.21693283	-0.386451107	0.710620635	0.246750032	0.474857398	0.243727719	0.789512264	0.182067322	0.878639859	0.878438372	0.985538627	0.9513552	-0.200372548	0.522764328	2.685883781	0.378819456	1.786551424	0.481538345	0.554551232	5.371767562	1.530368813	0.239342667	5.27629908	0.053519975	0.271569565	7.131426017	2428.687081	43.22077559
zg0280	2	70	-571.405018	89	118	68745661	1.139536184	15	147	9.084675174	103.9762777	104	50	97	6.330808096	104.6184423	-0.229687918	200460536.9	0.517575909	133.9521518	7.469084683	1.470815336	-0.224500603	0.671223039	0.43876151	0.207363321	0.411226619	1.042028277	0.265169979	0.798949666	0.79714018	0.97468306	0.918669515	-0.048275194	0.258671298	2.722279645	0.300032448	2.179393619	0.243232556	0.475130148	5.444559291	1.693786946	0.277496137	5.318339017	0.045937411	0.286760061	7.550390065	1769.048559	28.26589671
zg0281	2	60	-552.5977595	69	120	14509341	1.773920258	26.25	147	15.81602684	96.82008086	100	21	126	11.03943798	98.87964382	-0.60933067	40383550.19	0.343602197	403.055904	19.99497673	9.613692788	-1.295356474	1.694253358	0.834553918	0.328472408	0.625809705	1.338824521	0.423777496	0.719549565	0.707877128	0.978477732	0.914211819	-0.088561258	0.405816192	4.447452176	0.154905905	3.191815464	0.35206589	0.279134221	8.894904351	2.343364399	0.632201819	5.637243023	0.058232104	0.72737956	20.06603774	2702.284367	6.242296533
zg0282	0	46	-671.9612156	-8	15	2521461	0.996818376	12	45	7.399809843	3.540231294	4	-55	100	5.067712676	10.15079996	-0.304242409	7465773.006	0.563436402	90.50550212	13.95878229	1.040503631	-0.341106539	0.588350979	0.31696656	0.297747027	0.312737705	0.906718689	0.217654961	0.844335046	0.844054033	0.987842753	0.947977671	-0.074692773	0.343451714	3.72704614	0.369009031	1.851281633	0.306866883	0.555971139	7.454092279	1.521276926	0.226329385	5.263804941	0.044250732	0.23835588	13.99505537	4851.989743	22.42504946
zg0283	3	64	-992.4881985	63	89	12655257	1.150745237	14	110	8.472060862	75.95295762	77	-5	115	5.788881161	76.77493587	-0.894149381	35407783.78	0.491328223	125.5390073	21.22692291	1.644967726	-0.338770067	0.72504368	0.426986968	0.258010978	0.392577468	1.032238011	0.27008978	0.80869643	0.80709829	0.988661988	0.944494438	-0.061987662	0.328784648	4.599165892	0.2755083	2.143397065	0.296173707	0.41283512	9.198331784	1.707089571	0.288007662	5.337452559	0.053143119	0.307031247	21.22263624	3951.033535	8.207240335
zg0284	6	75	-582.7637719	45	76	24785095	1.230949236	16	237	9.781004044	60.07966489	59	10	227	6.864882912	61.44378046	1.161695878	74132908.96	0.526125215	165.7720237	8.53463403	5.738553512	0.493765653	0.812543757	0.522469885	0.214882586	0.451980558	1.125090314	0.314293349	0.78421118	0.780645262	0.994902649	0.959416233	-0.045111455	0.268775734	2.908955412	0.288240612	2.391074034	0.285034595	0.489529957	5.817910825	1.823159367	0.333753411	5.307377045	0.045529844	0.340994995	8.912109673	1836.015232	24.83748979
zg0285	5	50	-760.3318652	56	87	262198456	1.534758544	15	1477	25.76592485	82.74613638	71	5	1472	6.546382185	120.5147971	8.390336547	430681448.2	0.461789161	7676.893233	24.22831007	142406.607	2342.36214	46.1400681	8.923822984	0.680924787	0.818050173	1.376079229	8.224108194	0.796438038	0.791597598	0.997851919	0.988202197	-0.189414362	0.659672377	3.863127906	0.259173426	2.805662951	0.763443693	0.433290913	7.726255813	2.26398906	13.76597277	5.89219605	0.040990426	12.41460546	26.98692738	3023.700604	27.41585554
zg0286	4	52	-621.2288504	47	74	3705325	1.064797675	14	96	8.564324526	60.25202429	60	20	76	5.904588677	61.23992935	-0.013227081	11996396.77	0.596012474	120.0225161	8.742175187	1.184768248	-0.05507188	0.527350907	0.371349486	0.167334231	0.347048082	0.988540114	0.249411075	0.830526193	0.8289061	0.978584761	0.931400431	-0.039514427	0.224794082	2.950111669	0.407117028	1.942909845	0.215900173	0.614635715	5.900223337	1.525536867	0.224675098	4.955550799	0.051576407	0.251614516	8.902834008	1820.819838	23.23285678
zg0287	0	49	-618.4877963	-19	21	1306424	1.489606759	22	63	12.60651795	0.100934579	-1	-47	110	9.169070398	15.62662478	0.268652892	2697155.765	0.407780103	244.1812141	6.528201736	5.551555225	0.492380239	1.421809014	0.407012457	0.554216813	0.385463054	1.005437228	0.252359776	0.810850583	0.809423413	0.98451843	0.936268563	-0.196854908	0.642121141	2.504877975	0.216160469	2.656382864	0.566001186	0.336759241	5.00975595	2.211428906	0.457205368	5.85246315	0.046146493	0.467015425	6.835327103	1468.099252	46.27730815
zg0288	3	44	-580.6022729	16	56	3529545	1.54067369	21	78	12.73100363	37.3142992	40	-53	131	8.7469207	40.81256434	-1.033971174	11538503.55	0.413111467	273.3084836	25.74635728	6.895522642	-0.772412844	1.31506844	0.593135677	0.372943984	0.511611987	1.160260405	0.319637677	0.756953189	0.752296018	0.988362925	0.937151875	-0.103498559	0.452685493	5.056246255	0.19788994	2.815393719	0.41421205	0.364876061	10.11249251	2.174275139	0.477051029	5.648566282	0.052668713	0.526512969	25.64936291	4301.938178	6.456800431
zg0289	3	36	-977.6746773	40	76	58378805	1.407150627	17	133	11.44588298	59.34572515	61	-43	176	7.337767355	61.32926374	-1.001458839	176380961.9	0.490634454	239.3634971	24.48902956	7.478712688	-1.050017267	1.174516717	0.412998096	0.471055193	0.365902521	1.033179048	0.274889027	0.824400436	0.821743826	0.993724859	0.959855096	-0.150001851	0.536527575	4.929332876	0.31622086	2.443947517	0.500003869	0.533856733	9.858665752	1.995638298	0.396878703	5.715474364	0.041069007	0.454691327	24.36698666	6541.643709	10.92628321
zg0290	3	57	-714.5287738	33	64	793597	1.138237345	14.5	87	9.6637041	46.18786127	44.5	7	80	6.43897175	47.89188812	0.727191968	2957158.743	0.539025694	160.3144191	5.78087573	2.552820836	0.806522953	0.866432597	0.465146749	0.30823093	0.40575632	1.058126706	0.287048976	0.806837095	0.803060883	0.973733035	0.920807486	-0.116298649	0.424474143	2.383293632	0.307073066	2.187480903	0.361844285	0.487769579	4.766587264	1.701857588	0.332894837	5.143955065	0.054779645	0.32016606	5.760115607	830.6791908	38.39163857
zg0291	0	47	-582.9455999	-8	29.5	505771	1.456763932	22	48	12.0571199	10.56108898	11	-50	98	8.662118033	18.32586471	-0.353995537	1327797.436	0.426418276	224.300717	9.2521455	3.342851106	-0.133088421	0.987180889	0.467595297	0.327026458	0.424921002	1.059210492	0.27532943	0.794651882	0.791806929	0.97324747	0.916438276	-0.113999414	0.400976558	3.020172345	0.262202129	2.457412929	0.34205828	0.459474641	6.040344689	1.93810521	0.363694047	5.55697662	0.048496585	0.448299762	9.305444887	1713.974768	21.26618065
zg0292	2	43	-534.830184	65	97	275180368	1.334884799	16	191	10.12449299	80.76758864	80	-37	228	6.869515195	81.89011946	0.319546912	613902980.1	0.473479076	182.5882903	33.32547767	5.045922613	0.195055615	1.046221617	0.438514313	0.406962635	0.40016105	1.044904736	0.272180232	0.805889174	0.803739838	0.995685839	0.963906175	-0.119071607	0.475270577	5.759648364	0.262041562	2.462662765	0.443303091	0.439413653	11.51929673	1.986117228	0.371183982	5.658256941	0.045569308	0.385782838	33.55591568	9250.939613	8.28182204
zg0293	3	69	-594.6692409	15	56	1788194	1.547439135	22	78	13.02801897	33.4467433	31	-6	84	9.561957345	37.01707176	0.387418694	5817612.884	0.374574067	251.5789645	8.506278637	6.053135211	0.709985367	1.583728391	0.580411912	0.466480109	0.497090172	1.158806231	0.320036271	0.76502237	0.759787088	0.978382575	0.919112667	-0.14835662	0.564357691	2.87318492	0.162697868	2.913188329	0.511811175	0.267425107	5.74636984	2.27740645	0.541035076	5.748963339	0.05734678	0.518938947	8.851340996	1395.318774	22.8794304
zg0294	2	57	-636.6710983	59	104	165993684	1.829909287	23	1005	16.9623993	83.44110969	81	-19	1024	9.685447305	90.52061552	9.962178279	474180375.3	0.361447233	1231.563049	24.55100464	4572.31992	114.6647826	5.712584438	1.798202879	0.505356047	0.686865122	1.458182574	1.307063937	0.724320578	0.713083812	0.999052602	0.984509649	-0.113118332	0.532939802	4.855136592	0.153339303	3.427610882	0.612163568	0.289195264	9.710273183	2.57002113	1.877696829	5.951776269	0.050461179	2.052648917	25.63777273	3764.20545	7.834489907
zg0295	6	53	-636.3103661	46	71	1446868	0.963391662	13	84	8.154988569	58.85925926	59	24	60	5.663072576	59.77050761	-0.469291183	4481971.455	0.630458772	108.1011797	8.318828092	0.90587136	-0.168241241	0.482785021	0.374191745	0.132845519	0.345483625	0.986575239	0.250774219	0.832042874	0.830128999	0.978495335	0.931860212	-0.041743943	0.232782669	2.879499155	0.417096109	1.869995159	0.179881291	0.617766783	5.758998311	1.450967747	0.214244191	4.633757562	0.060448102	0.217442463	8.449382716	1395.738272	18.62304527
zg0296	4	60	-689.744664	15.8	49	1234419	1.24293073	17	67	10.4365687	32.66966967	34	-16	83	7.560266856	35.15187982	-0.483730164	4113819.606	0.513645778	168.3473383	8.247034925	2.411864589	-0.287326966	0.822505138	0.394128516	0.349576308	0.358724039	1.004240315	0.259348004	0.826448858	0.824178428	0.977463592	0.929425071	-0.11064243	0.423504057	2.852997848	0.329599664	2.240879763	0.371062189	0.53743179	5.705995696	1.797746221	0.304158413	5.440627713	0.044670296	0.329969609	8.298298298	1915.587588	28.11104855
zg0297	4	44	-1057.989418	53	79	129168196	1.231951308	13	596	11.82325867	68.65638879	65	-40	636	5.560279501	74.27137127	8.206365186	365180005.8	0.598381253	802.5368681	28.50796817	1633.370605	70.90831672	4.613407849	1.511584877	0.517066078	0.471384503	1.225233614	1.2792295	0.827283463	0.821150896	0.997980211	0.983647465	-0.122257487	0.486988712	5.266154815	0.401357962	2.353019102	0.586351155	0.61479558	10.53230963	1.864774483	1.531248182	5.385877369	0.041669124	1.341665267	28.8333618	7818.252392	12.2603155
zg0298	2	42	-628.1204631	64	92	22615438	1.151814018	15	111	8.813293846	77.32057158	77	43	68	6.339994888	78.08616336	0.145821444	59692664.57	0.484687622	118.9781182	6.88955932	1.445308528	-0.012218021	0.814882927	0.324238823	0.429045362	0.321795175	0.89194874	0.213732815	0.839509687	0.839346777	0.980970251	0.93572242	-0.153709828	0.497126637	2.601323436	0.28351115	2.078375752	0.432923046	0.4033139	5.202646871	1.746293797	0.284780437	5.595916985	0.046712939	0.293890074	7.108115395	1854.683742	43.86765301
zg0299	2	51	-539.2484853	30	80	33302153	1.803937345	27	138	15.7534109	55.59064266	55	-23	161	11.02501032	59.03961781	0.132516103	91721170.3	0.33690904	395.3569189	14.27103924	11.77658505	0.321359812	1.931192404	0.904205505	0.361664465	0.666907091	1.379517674	0.442782403	0.703537993	0.690235471	0.982571307	0.9198461	-0.081443448	0.429613918	3.743564485	0.127521982	3.448401555	0.368105247	0.240430932	7.48712897	2.506292811	0.708849477	5.852000827	0.058261165	0.715856277	14.7340381	1831.439711	9.840883417
zg0300	2	40	-564.5928272	30	66	14989099	1.470149361	19	95	11.83823882	48.30114424	50	-86	181	7.665117814	50.97710148	-1.456898943	35022060.92	0.42223187	265.6643399	42.15575673	7.433767547	-1.014710511	1.216371205	0.545118815	0.37420642	0.437078402	1.125693411	0.34133997	0.795795804	0.79159002	0.991906942	0.952531231	-0.125938091	0.464520142	6.479808779	0.225177631	2.601767434	0.418110578	0.330410096	12.95961756	2.059124752	0.440372505	5.869643442	0.043376484	0.508870381	42.19729542	9873.587032	5.402155901
zg0301	2	54	-624.8395433	99	159	283392090	2.052259836	32	216	19.0666225	128.7409336	129	42	174	13.26358098	130.9870248	-0.202799667	813731742.8	0.284159139	583.3726739	22.34916765	31.23029663	-1.217180691	3.099898258	0.84325726	0.569447719	0.618787602	1.328841047	0.425932379	0.725666342	0.713013795	0.987399724	0.933682126	-0.18355201	0.653274355	4.667440727	0.112213773	3.688534452	0.5847719	0.21201829	9.334881453	2.818670495	0.985788879	6.363890318	0.051121481	1.016188241	22.82430223	3858.020766	9.005594577
zg0302	6	56	-641.8456755	41	78.7	1734160	1.406917159	13.75	93	10.85920792	64.86294416	69	24	69	7.25865246	66.34320854	-0.975761698	6374531.734	0.435337164	194.2197944	9.607407663	2.334573279	-0.193884185	0.858413576	0.800174629	0.0401195	0.61003061	1.264890035	0.384734945	0.726311154	0.713999097	0.956378939	0.884290388	-0.136836021	0.480835992	3.097196233	0.211968602	2.605383153	0.431896	0.373265323	6.194392467	1.80862579	0.414647051	4.828593106	0.071078873	0.418201963	9.756345178	1019.13198	12.6856317
zg0303	5	69	-609.0655633	53	84	15355277	1.373467112	14	196	10.25134348	68.26409685	69	-40	236	6.19249657	69.94121456	-0.615057076	47330363.93	0.486917355	231.7865765	27.88654703	7.955723462	0.110319589	1.027458101	0.566166006	0.272414577	0.433248947	1.148230633	0.367606918	0.800803666	0.795856358	0.994554316	0.961542911	-0.101816454	0.389528546	5.269738246	0.284923255	2.427347113	0.362494055	0.468889027	10.53947649	1.890585928	0.398406027	5.582105443	0.045930606	0.462569524	27.7190188	5786.41287	8.143474371
zg0304	3	36	-574.2715539	43	82	4754418	1.503129317	18	103	12.06037024	65.06981132	68	4	99	7.836561078	66.97238237	-0.970267995	11172276.54	0.420350659	251.2196547	9.908329695	5.590552119	-0.867023353	1.160698536	0.69132292	0.245276846	0.536211311	1.246689139	0.383521888	0.756199998	0.747405505	0.974853422	0.914214133	-0.09595847	0.34816535	3.129041944	0.220438531	2.715208697	0.318083055	0.393170009	6.258083888	2.025711287	0.463005364	5.389866446	0.055514418	0.512135991	10.19245283	1419.781132	15.74442165
zg0305	2	49	-1085.571899	105	137	72380831	1.305091715	16	164	9.953549472	120.8693611	121	53	111	6.941804923	121.5508675	-0.372815457	216493359.9	0.456974215	165.2109392	11.43985276	2.398453769	-0.066214725	0.886390921	0.481739033	0.292572877	0.440093049	1.079595238	0.281969485	0.786616483	0.784118074	0.981840452	0.927622873	-0.07389128	0.355298762	3.367292566	0.235372828	2.432901028	0.307396265	0.357403755	6.734585131	1.904312212	0.342032488	5.598212249	0.049658209	0.3621318	11.56460502	2301.264136	19.18688326
zg0306	2	52	-583.6835996	64	104	96692480	1.52993016	21	147	12.53567705	84.03333838	85	-11	158	8.725239446	85.59379606	-0.588387645	302505188.6	0.421976381	264.6959639	24.07911457	7.513406844	-0.646672129	1.366924069	0.531640252	0.436824805	0.463071583	1.128653398	0.309820675	0.778946491	0.775233348	0.98957198	0.943034506	-0.123448532	0.514439331	4.885722412	0.213419132	2.800268772	0.471157407	0.398653784	9.771444823	2.213081266	0.47464108	5.819479632	0.046898141	0.503391265	24.30800121	5493.198742	9.604972891
zg0307	6	73	-1156.492715	66	83	33801963	1.00612513	9	98	5.549348056	74.8593175	75	46	52	3.865760196	75.19569985	-0.428064012	103155404.7	0.503667792	50.47585915	6.432053637	0.710687682	-0.06617175	0.663604497	0.346981231	0.314044167	0.345943889	0.915251315	0.221262231	0.827200946	0.82713179	0.965349754	0.913565895	-0.09146177	0.360353807	2.520439506	0.280349398	1.935324832	0.314491009	0.350695973	5.040879012	1.584719912	0.252646432	5.427728836	0.051034288	0.250371581	6.742723319	1681.987956	44.94054124
zg0308	2	50	-578.6139375	12	58	5329790	1.727961269	23	97	14.43816286	33.2773523	32	-57	154	9.896097174	38.18140938	-0.243557266	12595792.77	0.359113672	350.4378459	24.52044479	11.08676864	0.039492241	1.882487423	0.530374987	0.556055142	0.463715746	1.124438123	0.304912577	0.778851507	0.774808051	0.989561437	0.942948005	-0.200507005	0.669926666	4.91742904	0.170599058	3.016645733	0.617341071	0.318057516	9.83485808	2.428097617	0.603215602	5.929274481	0.052278949	0.654654798	24.21006565	4230.257112	6.710925432
zg0309	2	44	-679.4657154	87	117	23395401	1.27660704	15	142	9.243999295	101.648455	102	49	93	6.268561852	102.3577864	-0.164459796	85216452.29	0.463165894	144.7080328	13.0633515	1.844607909	-0.163655332	0.796119243	0.488805305	0.234558787	0.448622921	1.076544954	0.279994285	0.782143588	0.779685954	0.981555392	0.926168013	-0.064005973	0.297745792	3.603673511	0.243783701	2.361549438	0.263023789	0.365106279	7.207347021	1.822804667	0.321231137	5.422262135	0.05312508	0.346287189	13.2843708	2542.456785	14.42700851
zg0310	0	68	-1129.290895	3	19	23815459	0.260563224	8	57	4.799937787	11.1660553	11	-36	93	3.561132817	12.71923003	-0.050928918	76731250.59	0.929459384	37.09802173	8.955307775	0.123842775	-0.022039816	0.077116834	0.063932479	0.09266768	0.063243894	0.341728097	0.059924819	0.968491954	0.968446912	0.997546654	0.989475684	-0.02328338	0.098061668	2.991991213	0.872622647	0.501962355	0.159639598	0.933591124	5.983982426	0.435142934	0.035262328	3.020833425	0.229417321	0.036462012	8.983676381	5340.578283	66.01021015
zg0311	6	47	-655.6862823	41	97	14750720	1.904781405	29	136	17.69963287	71.82929642	76	-31	167	12.29976717	75.30718841	-0.798600171	34662312.6	0.325354856	511.7248011	31.09536878	18.76994932	-2.19263137	2.130879998	0.730918207	0.462739326	0.56160457	1.287280564	0.398824412	0.745780334	0.736069139	0.989034341	0.939439809	-0.138230277	0.540888963	5.544408947	0.165644475	3.233767843	0.481460976	0.327092726	11.08881789	2.478545496	0.715449551	5.908983608	0.049657209	0.895793636	30.04998078	5204.039216	5.068499562
zg0312	2	53	-702.0385598	90.9	132	29032487	1.644083937	21	176	13.51824021	111.6136564	113	26	150	8.722073398	113.0912987	-0.743037419	91728256.97	0.404472045	332.033558	16.22865933	8.098389569	-0.401895354	1.352558758	0.735268502	0.283208727	0.558875331	1.286438803	0.409366971	0.746657889	0.738029919	0.985855578	0.932475955	-0.085078221	0.388819055	4.009264855	0.20546562	2.948668523	0.354274395	0.394017606	8.01852971	2.201058081	0.521956815	5.625538534	0.047639582	0.608658425	16.51013216	2817.511013	10.80513307
zg0313	6	59	-574.223398	54	92	20716669	1.538306518	19	131	12.18107411	73.41219711	74	6	125	8.184077694	75.10165359	-0.196321532	42251829.14	0.398868232	250.9076868	12.39983898	5.630363665	0.012917062	1.252764106	0.570378219	0.365738855	0.494390429	1.144591248	0.312848715	0.764871062	0.76039892	0.984938224	0.930701071	-0.112976268	0.457659993	3.496925427	0.194056139	2.781003942	0.407606932	0.262772562	6.993850854	2.151045227	0.455785581	5.698752958	0.058040999	0.496041896	12.50803158	1961.224612	14.32562286
zg0314	4	50	-652.8541199	24	62	11660118	1.45072492	18	89	11.55481705	45.98436874	48.5	-8	97	7.794224934	48.33939381	-0.766569554	37750913.04	0.406071863	222.1348258	11.80453926	5.205099656	-1.020110559	1.308651697	0.473832355	0.467295751	0.435002936	1.075249368	0.278766441	0.788924218	0.786381474	0.982090852	0.928420743	-0.142553239	0.550084986	3.405224734	0.204871454	2.63194509	0.529849062	0.31094144	6.810449468	2.108596186	0.445621013	5.751392279	0.049370484	0.462673684	11.74769539	2635.095992	19.46947584
zg0315	0	36	-1024.313485	16.4	49	1669655	1.140002379	14	63	9.804234449	34.8255144	37	-19	82	6.554290913	37.07022587	-0.963644796	5095382.69	0.572718251	161.3851926	8.672574583	1.704485108	-0.242813798	0.61156774	0.474955963	0.120565359	0.392152981	1.078278921	0.307082564	0.817664189	0.812203808	0.973537844	0.924322667	-0.114745936	0.378943307	2.938966624	0.383397847	2.064883544	0.331190255	0.592429521	5.877933248	1.554506884	0.271630926	4.998967407	0.052785314	0.28960355	8.611522634	1769.111934	23.34833105
zg0316	0	49	-588.3841265	33	72	2487898	1.420310046	21	104	12.1233751	54.368758	55	12	92	8.634422208	56.44048909	-0.013223844	5167619.556	0.439583842	229.5669625	7.432070577	3.623341526	-0.035225728	1.048433834	0.49025659	0.357334238	0.45448736	1.038228077	0.263518102	0.778717858	0.776333243	0.981428613	0.925103755	-0.136179705	0.477923716	2.700372773	0.241859744	2.517870362	0.414882622	0.39155493	5.400745546	1.991621137	0.384672606	5.324002884	0.056323273	0.421859758	7.686299616	1279.394366	22.48981078
zg0317	0	55	-597.6402949	-24	3	189855	1.247602462	12	14	8.643820643	-8.718160377	-6.5	-80	94	5.252539343	14.96280766	-1.681544829	547963.1129	0.510624333	147.8792928	17.74755148	2.454440463	-0.169711033	0.791306233	0.485391332	0.240826562	0.427649129	1.082240008	0.290750752	0.795316222	0.791949656	0.981855691	0.930065466	-0.086360077	0.331684484	4.203633005	0.290298667	2.274789399	0.28264758	0.471411378	8.40726601	1.779375326	0.319174391	5.300167618	0.053705723	0.347052721	17.48938679	2863.494104	9.856486504
zg0318	5	52	-594.6148583	54	101	21423794	1.724939912	21	138	14.53520367	78.78635106	80	-18	156	9.321687259	81.15329545	-0.733601874	78750896.52	0.373773354	378.568249	22.6725229	10.04778555	-1.054625468	1.575632629	0.891418558	0.264513115	0.631146464	1.372832889	0.468679625	0.723333859	0.710264558	0.982976371	0.92456765	-0.088897743	0.361954936	4.743463657	0.174943595	3.156197628	0.3378015	0.347134096	9.486927314	2.295223813	0.616762797	5.704974977	0.050539836	0.6819465	22.56409468	3632.591147	6.537583751
zg0319	2	37	-624.5496424	59	106	16487480	1.809660876	23	142	15.45059439	81.60120846	83	-71	213	10.02095144	84.35563985	-1.182338603	35502825.59	0.355717037	457.116753	46.56326751	22.64101554	-1.832180505	1.91201195	0.944814116	0.327998722	0.607206465	1.361182962	0.541969812	0.738641802	0.727528195	0.989154438	0.942041939	-0.129746547	0.481847234	6.805966708	0.173712915	3.180203599	0.440955425	0.336816463	13.61193342	2.397181352	0.714206516	5.810672886	0.05542025	0.81411399	46.77514027	6566.124299	2.906310857
zg0320	0	56	-657.3128163	-12	21	2736111	1.367604383	17	78	10.68336136	4.484595427	5	-140	218	7.171980736	14.89412121	-0.656273484	8517782.077	0.467461372	201.7232506	45.27419297	4.37364626	-0.397084111	0.957026405	0.595839009	0.232085762	0.497194902	1.194888843	0.344891488	0.766263865	0.761071483	0.994183071	0.955522738	-0.045058214	0.286504737	6.721891784	0.240812943	2.607647899	0.282875149	0.413342707	13.44378357	1.963018666	0.388216354	5.429939486	0.051470083	0.409293159	45.35819685	7120.446246	3.291048953
zg0321	0	43	-597.0742793	34	65	2236372	1.188208216	16	89	9.596370627	49.99054374	51	3	86	6.803519062	51.41464501	-0.147628904	7240500.045	0.473760542	144.4112581	6.446928841	1.404467342	-0.110208151	0.768473684	0.430586166	0.281240809	0.419942709	1.004801549	0.249414659	0.791802555	0.791092991	0.974859228	0.91636624	-0.069135518	0.35563703	2.5223692	0.244785612	2.251952192	0.291480249	0.32065007	5.044738401	1.797546477	0.299764962	5.085921809	0.066696846	0.308228403	6.706855792	1014.096927	25.94044687
zg0322	6	59	-593.381832	33	68	6784635	1.383081933	16	89	10.84640095	51.71179225	54	-18	107	6.949757956	53.74297899	-0.966228496	18490138.77	0.461444151	214.1983326	13.40415582	4.792993939	-0.968827786	1.070670297	0.482058042	0.371747479	0.4254817	1.093211518	0.295644011	0.796081094	0.792916784	0.981991406	0.93039005	-0.10358813	0.440819563	3.641002809	0.265062245	2.477504446	0.415634373	0.446596999	7.282005619	1.95813898	0.388182085	5.58546973	0.045216382	0.433149003	13.48403576	2991.541933	15.03000745
zg0323	0	60	-641.064011	-14	10	148848	1.116736248	11	26	7.195269844	-1.944581281	-1	-40	66	5.088573655	9.573670791	-0.515447728	461087.319	0.483332676	87.87377606	6.266102574	1.04725064	-0.097494667	0.692827974	0.410121695	0.254735574	0.40349414	0.973221807	0.239932803	0.799357523	0.798915686	0.975992151	0.919522091	-0.072614766	0.315451684	2.489004414	0.257308565	2.105946836	0.272398255	0.314176665	4.978008828	1.683292069	0.275737417	5.379789089	0.053830777	0.283909082	6.323275862	1373.81835	36.09629002
zg0324	6	63	-582.7672973	19	61	7825589	1.592091365	21	80	13.44707803	41.94756258	45	-31	111	8.988671964	45.41011768	-0.922768139	18704824.66	0.380611685	302.4807813	18.31169283	8.103579908	-1.317327041	1.474721779	0.585796461	0.418042085	0.493756296	1.157920505	0.322900575	0.767882528	0.762325868	0.984584642	0.931079372	-0.133824197	0.483912975	4.253112826	0.19071068	2.79449025	0.431713957	0.289776785	8.506225652	2.18829797	0.51512956	5.838701524	0.048729883	0.589173814	18.26903821	3645.545455	10.41822508
zg0325	3	54	-635.377145	16	76	423035910	1.935579379	43	117	21.37379429	44.49407686	42	-31	148	18.1837617	50.37279733	0.119378877	1233561572	0.276083425	557.6958349	19.41934898	23.12567095	0.009128765	3.622353923	0.423458501	0.790449171	0.382522116	1.036814883	0.270604372	0.815408302	0.812831056	0.991630529	0.952748145	-0.366531867	0.862125445	4.315002368	0.143479464	3.158298813	0.829236027	0.245153962	8.630004736	2.687444777	1.011453106	6.395013478	0.04403393	1.019069724	19.3388396	5755.257049	20.52882674
zg0234	4	60	-619.3044092	51	126	73207133	2.270588911	42	175	23.52023558	89.83084396	91	8	167	17.33681759	94.28549766	-0.13733415	164275092.9	0.232842301	820.1745435	16.84303943	47.47267813	-0.528505786	4.423400747	1.017251081	0.623829325	0.712822594	1.395570757	0.460165426	0.690810974	0.673937716	0.984867128	0.924092875	-0.201206858	0.710085372	3.998322065	0.079504191	4.056124291	0.631757694	0.135148716	7.996644131	3.069179579	1.360162957	6.32996305	0.062999644	1.392566581	18.33576199	2148.101882	9.878118905
zg0327	4	49	-1174.219391	86	124	134421673	1.497245373	21	188	12.43804712	105.5845488	106	15	173	8.661454081	106.7679522	0.156082489	600607237.6	0.42238963	251.298652	22.87192226	6.799022802	0.132418711	1.36975786	0.413502555	0.531981615	0.370965077	1.011651917	0.264359105	0.821228539	0.818758223	0.993707486	0.959244861	-0.201750557	0.614101822	4.757389091	0.243885751	2.611305199	0.54564475	0.417645734	9.514778182	2.1519672	0.445815104	5.857185323	0.044580465	0.475439705	22.92689959	6776.336669	13.56221386
zg0328	3	61	-702.4880347	5	60	7326768	1.852654513	31	140	17.38038143	30.85450346	29	-24	164	12.85555743	37.55101226	0.49887262	29442039.66	0.317348988	458.0781379	7.861667379	14.02475515	1.276530519	2.270384593	0.634521851	0.5596045	0.533496402	1.221578145	0.345534733	0.749682516	0.743354344	0.987556597	0.934702519	-0.162897105	0.649019112	2.729906288	0.134976437	3.288752941	0.58870599	0.229124601	5.459812576	2.575283544	0.726226611	6.119140328	0.047267884	0.797083614	8.418976135	1383.263857	30.91599437
zg0329	2	37	-619.783829	30	76	1288607	1.600640685	23	91	13.38010957	52.78147268	54	0	91	9.66659827	55.32471625	-0.136376738	2580124.062	0.376792052	274.9403693	7.531231597	4.376658435	-0.115825965	1.242054914	0.795475042	0.218173694	0.64170608	1.197541278	0.330476774	0.704446339	0.694523856	0.956004469	0.876746841	-0.147499654	0.548502585	2.723547771	0.183277865	2.835742848	0.459333046	0.301685195	5.447095542	2.094338095	0.509382489	5.082462664	0.083248233	0.544084044	7.596199525	703.8859857	12.46476643
zg0330	2	51	-715.3208684	54	75	2642279	0.825477828	10	85	6.668331007	65.14402619	66	14	71	4.352252383	65.76104887	-1.232515609	9668452.692	0.706252796	80.77140048	9.390741234	1.047138367	0.010659707	0.407308682	0.22603652	0.285498055	0.222640051	0.769380503	0.175160874	0.889246053	0.889019621	0.986763672	0.955585205	-0.100598855	0.358746952	3.05702505	0.552367623	1.481921508	0.370299391	0.732153527	6.1140501	1.249219597	0.1583363	4.78234499	0.059613577	0.171675314	9.428805237	2285.468085	28.2052305
zg0331	0	63	-649.4386596	-10	18	2169434	1.201090096	14	61	8.799254371	3.693563495	3	-52	113	6.048195122	12.04788275	0.410910217	7333996.803	0.493685515	131.5090674	13.70417795	1.86932626	-0.033457377	0.753962124	0.4329169	0.266827439	0.410919145	1.030098202	0.259846953	0.798143732	0.796739305	0.988393589	0.941687052	-0.066875567	0.328738837	3.691056303	0.273750913	2.248144815	0.307075595	0.431824065	7.382112606	1.776200818	0.296719756	5.501202551	0.045702251	0.312363408	13.95724609	3597.516192	17.93770102
zg0332	6	53	-1264.846586	54	99	11272828	1.631378887	25	146	14.03404761	76.36363636	76	33	113	10.20839006	78.33608484	0.260248038	82262243.61	0.37347199	305.1372297	6.14205584	5.814465364	0.31189561	1.314547634	0.832398386	0.216601744	0.64209613	1.290998484	0.3846669	0.709780208	0.697982161	0.969618834	0.897451501	-0.086741586	0.34815039	2.453312016	0.166944361	3.037880945	0.280582842	0.254316911	4.906624032	2.187411165	0.536736505	5.460524174	0.060549066	0.566269648	7.129014698	681.9989113	25.891528
zg0333	3	69	-684.2434798	62	98	7331809	1.318530644	16	116	11.46963416	81.99524715	84	10	106	7.062354342	83.48293353	-1.142357587	20944170.04	0.525296737	246.1796352	14.98878046	6.931076443	-1.405207276	1.069233682	0.393543464	0.454664717	0.359852383	0.995227855	0.255370072	0.825577043	0.823442916	0.985146903	0.940818775	-0.165487631	0.538951427	3.849610742	0.357246936	2.260860252	0.547801228	0.571210262	7.699221485	1.829909169	0.365694287	5.28568783	0.050546488	0.420130405	14.93536122	2635.758555	11.37102318
zg0334	0	53	-1071.208347	-1	15	79628	0.541384498	8	32	5.081511111	6.68	7	-32	64	3.644472262	9.406144564	-0.56007733	219312.6429	0.798044444	43.85315556	8.489786874	0.343184171	-0.194157154	0.19279537	0.161357787	0.086832064	0.15580361	0.63404524	0.13675493	0.923023891	0.922653613	0.99060638	0.969024417	-0.028802088	0.135171773	2.912368996	0.706046724	0.920144208	0.190035879	0.833676586	5.824737992	0.75656815	0.088538289	4.378208233	0.073755556	0.107654321	8.453333333	2242.102222	27.9682716
zg0335	4	58	-629.2926171	-4	36	1091304	1.527212127	18	82	12.14897506	16.92378049	17	-43	125	7.745467286	23.54834156	0.170423019	3005681.946	0.431437554	268.1100442	10.22474267	4.981779032	0.416347796	1.039552902	0.537829444	0.279336122	0.452798923	1.142278729	0.32151433	0.78741197	0.782103591	0.985836055	0.936815684	-0.10798832	0.388653559	3.177858535	0.264067575	2.557707685	0.358127855	0.461876386	6.355717069	1.953026496	0.394345587	5.587902202	0.045699691	0.501871406	10.67174797	1897.795732	21.34616164
zg0336	0	45	-587.6361897	-10	22	8237966	1.301758114	16	81	10.04394414	5.713013945	5	-84	165	6.823489365	14.55878305	0.00701351	21394532.94	0.494495393	179.3196356	23.00808543	3.69544602	-0.131745349	0.912268631	0.43692312	0.347034117	0.395086783	1.05144701	0.27562534	0.809128406	0.806631076	0.993343837	0.956558838	-0.096186131	0.407447922	4.784269076	0.291277846	2.37380999	0.379804227	0.485066727	9.568538151	1.889133025	0.337297938	5.58648067	0.041951286	0.366448964	23.13510523	6724.985566	12.1772158
zg0337	2	82	-648.6236015	56	108.5	54406415	1.83953782	24	165	15.89335827	81.27358735	80	17	148	10.22570954	83.97092658	0.575022313	186557153	0.340715978	445.7205103	14.42683551	23.39573001	2.685174916	2.290689952	0.65346536	0.551681096	0.541512715	1.229570242	0.352046048	0.747314601	0.740429767	0.987211298	0.933845979	-0.176187444	0.663098349	3.743971083	0.156926989	3.236562718	0.723585739	0.290436869	7.487942167	2.512132046	0.736038828	6.077720697	0.049358063	0.803407484	15.02967859	2656.898004	13.59608573
zg0338	2	46	-591.3673045	74	122	27290144	1.704808873	26	156	15.01772217	99.23393124	101	29	127	10.81088779	100.9856951	-0.33718855	61238444.36	0.359264435	350.7375034	12.5487913	9.26389653	-0.853453548	1.746406247	0.595892197	0.483472647	0.50150347	1.160594897	0.3233159	0.764729845	0.758687137	0.984296372	0.930030261	-0.161563342	0.564990418	3.501567891	0.173852953	3.018128739	0.493916024	0.299529777	7.003135782	2.367621794	0.585574611	5.816727143	0.053861094	0.634895997	12.86659193	2204.877055	14.95910916
zg0339	2	50	-615.3473727	53	115	712147660	2.075201572	32	207	19.40637724	84.93734358	86	-56	263	13.53751093	88.4149768	-0.149048437	1940813184	0.279808389	602.8557888	48.27196329	28.99163903	-1.02092677	2.930680813	1.220029088	0.411602646	0.801139439	1.534945309	0.557068356	0.662028655	0.640975971	0.991753471	0.940608985	-0.085243739	0.483864189	6.916957173	0.08982492	3.963366422	0.426853178	0.183739334	13.83391435	2.80801213	1.037677475	6.032827627	0.063436297	1.045323815	48.90271131	5993.320494	2.701118187
zg0340	2	26	-1112.006621	30	114	17951685	2.31902702	57	138	28.4342254	71.74697963	69	-13	151	23.17576922	78.71878131	-0.046740576	52614740.83	0.217683559	1049.017444	21.91430182	71.09810796	-3.268232172	6.200745493	0.959874659	0.733452348	0.652609974	1.409621523	0.500276498	0.719251308	0.704126098	0.981774874	0.922495227	-0.266814757	0.811414093	4.538640744	0.09122134	3.957396759	0.759307856	0.196370464	9.077281487	3.104285789	1.790155038	6.358719145	0.054125124	1.758814929	21.08905765	3284.40145	8.135859678
zg0341	2	69	-598.8035141	70	143	992402533	2.303323119	36	587	22.71913046	106.4293563	106	-61	648	15.25840875	110.6895914	1.103954273	2188143402	0.245040151	924.9777683	61.20190973	288.4915143	11.20973054	5.155854865	1.111948998	0.646099078	0.643583526	1.386721984	0.63146206	0.731430772	0.716358817	0.998514022	0.977542852	-0.250564272	0.74655873	7.758273095	0.099170262	4.022688096	0.668048596	0.203768388	15.51654619	3.100154833	1.566950966	6.707197282	0.049623141	1.561403853	62.07973036	12516.6456	3.568680071
zg0342	1	73	-594.0127724	17	48	21940282	1.182482772	16	241	9.817280226	33.45160537	35	-56	297	6.936889698	35.78841141	-0.064679051	60110550.82	0.546360291	161.8004892	23.84827847	4.564199583	-0.099745914	0.787849325	0.38897878	0.333704522	0.340112926	0.984496565	0.267418314	0.836283785	0.834320393	0.997740104	0.975920599	-0.110384619	0.40242281	4.873229584	0.360397941	2.142892807	0.386552533	0.56966671	9.746459168	1.732733754	0.294207026	5.39661057	0.042461517	0.314945397	23.78453006	7650.505137	13.2126782
zg0343	0	52	-1042.838622	-9	24	365132	1.274178414	16	54	10.17394946	7.735516373	8	-66	120	7.096541614	15.1635085	-0.135124839	1005652.081	0.504474681	170.0937764	14.71467769	1.971973663	-0.181204572	0.712331047	0.540715229	0.129616709	0.459546575	1.138246483	0.317037565	0.783618436	0.778343578	0.985725458	0.935793435	-0.068364608	0.283919624	3.830323909	0.296527466	2.330492401	0.234673155	0.491402929	7.660647819	1.722827443	0.313261569	5.264115515	0.049906731	0.344233197	15.10957179	2506.361461	10.71843986
zg0344	5	65	-626.7906289	70	103	14652148	1.260522106	18	126	10.20373886	86.14174858	86	50	76	7.446228856	87.06321921	0.027303274	47437938.88	0.496554653	159.6032907	3.938622854	2.43915402	0.05563726	0.886740831	0.454588325	0.322422082	0.419212679	1.053203849	0.270970542	0.796273468	0.793931225	0.973887886	0.917334809	-0.087100672	0.381267735	1.957164337	0.272825057	2.40524754	0.328412924	0.47289291	3.914328674	1.899305512	0.335332289	5.458678861	0.049230441	0.337103629	4.148991205	787.2405587	58.95243792
zg0345	0	34	-585.9468065	-6	19	279793	0.951985373	14	35	8.067895009	6.798280802	8	-49	84	5.54404933	12.6625364	-0.895773186	875340.4012	0.640552705	114.1232062	8.253899832	1.012715505	-0.295460172	0.412188889	0.306672604	0.125849723	0.28680753	0.907606025	0.223476903	0.859873104	0.858582742	0.982319629	0.94329678	-0.040470185	0.185723909	2.868284844	0.496137891	1.614633915	0.186775352	0.684858456	5.736569688	1.276867676	0.179715373	5.001202804	0.040280457	0.228612245	8.194269341	2557.969628	32.87716094
zg0326	4	31	-1022.695723	7	67	22141936	1.906059209	32	94	18.2963025	32.97228389	28	-61	155	13.64649188	39.82157441	0.321519977	60983655.29	0.301179862	498.5862833	24.87874405	20.99745726	1.23168701	3.091473772	0.442884529	0.750037697	0.403485967	1.053290495	0.274053104	0.804776335	0.802196873	0.991233632	0.950109886	-0.331001219	0.838057001	4.92070397	0.146330398	3.179827348	0.792652903	0.236013351	9.841407939	2.690287013	0.883589575	6.228435867	0.049379359	0.87117369	24.18534699	5090.384588	9.208963419
zg0347	0	47	-1109.069542	22	69	28335900	1.670959582	25	129	14.747631	42.85600429	40	-11	140	10.72077542	46.59935334	0.618290546	86474304.2	0.372395673	334.8626279	10.67214808	12.19500111	1.443066238	1.920305366	0.447382552	0.620269494	0.40805798	1.038118392	0.267923061	0.802431046	0.799903467	0.991145616	0.949535792	-0.239886759	0.704233564	3.209912403	0.201461282	2.885782212	0.643793255	0.380771373	6.419824806	2.391690227	0.591921979	6.059191101	0.046360593	0.612732401	11.09456663	2315.042149	25.099293
zg0348	3	70	-591.3372653	37	67	18643802	1.214198457	14	91	9.482068317	52.17087138	53	-34	125	6.3751357	53.71769518	-1.152689693	45575413.5	0.498369666	163.7909547	21.66740844	2.824315949	-0.64570161	0.831711251	0.428264205	0.318228705	0.37879096	1.037217281	0.277805147	0.818073275	0.815514962	0.988688706	0.946732223	-0.095196728	0.378469987	4.643973872	0.297480127	2.213126309	0.35402757	0.469382095	9.287947744	1.761997304	0.314993864	5.57732081	0.042604897	0.344677952	21.69648661	5761.342671	11.33524399
zg0349	4	65	-1120.230469	71	128	221177196	1.739873704	23	172	16.14596926	93.98364917	90	28	144	10.70797806	96.29589493	0.789598034	546733181	0.378982719	439.9730682	11.28131688	22.85177076	3.40084298	2.625929989	0.438830506	0.712909541	0.385238202	1.052526479	0.281507222	0.81609332	0.81273905	0.988373722	0.945912482	-0.288491113	0.776136072	3.276357823	0.217232567	2.964778343	0.746564924	0.424435422	6.552715646	2.482935275	0.766190124	6.13075821	0.043268731	0.772299033	11.5159735	3160.968011	32.42112378
zg0350	3	41	-634.8359136	58	107	25234159	1.767024109	23	129	15.86096227	86.45054945	92	-14	143	10.15777825	89.0101841	-1.402002422	58287765.34	0.355577977	449.1153725	26.12597509	16.06168686	-2.434086197	1.828832443	0.955032577	0.300160591	0.627412502	1.390348421	0.525312468	0.731685646	0.718443551	0.982103867	0.925800296	-0.110424685	0.392403881	5.089777983	0.169187562	3.109044783	0.353775097	0.309424519	10.17955597	2.324014187	0.695966255	5.789493763	0.050883631	0.817619483	25.65149137	4462.315856	6.195415877
zg0351	0	52	-615.4129224	-29	27	487101	1.890635968	29	43	17.68629328	1.356548857	5	-71	114	12.3732299	22.50204426	-0.850039053	1036434.92	0.323222151	504.501771	13.88492838	28.36488022	-4.065165995	2.829641053	0.802493767	0.558598487	0.598188727	1.297522984	0.4086878	0.732864466	0.721336141	0.97104265	0.905016855	-0.186602711	0.635454398	3.657539777	0.146986512	3.394316425	0.581155144	0.308233009	7.315079554	2.619819115	0.908033705	5.79508579	0.059832902	0.910490532	13.83160083	1943.544699	11.22282051
zg0352	3	59	-577.5318732	17	62	15677536	1.702853377	20	90	14.996587	42.26306671	47	-90	180	8.581421899	47.57706638	-2.042743257	40715579.59	0.375237787	477.4104378	39.75814422	38.5635152	-5.428079493	2.205291034	0.762976754	0.465869295	0.51132175	1.279374683	0.479169998	0.777662245	0.768612616	0.988895286	0.945754982	-0.159601009	0.547303219	6.276688497	0.195255468	2.935790769	0.507140386	0.278967983	12.55337699	2.309058108	0.742066947	6.05348454	0.043584883	0.872143944	39.58619694	9262.178747	5.518545557
zg0353	6	69	-1103.158722	59	88	10260768	1.289834429	14	104	9.541033052	73.72504092	75	-3	107	6.266199721	74.81844911	-1.178447191	38929597.84	0.457359454	162.4186692	20.65729802	3.052243664	-0.61621977	0.856541911	0.551463132	0.210416568	0.470811931	1.124246878	0.316714174	0.776236254	0.7724947	0.98557686	0.934090108	-0.076642338	0.305962329	4.53657512	0.245244903	2.359480891	0.29523622	0.362629029	9.07315024	1.812307108	0.352001261	5.455277837	0.051383543	0.389483105	20.51936716	3861.42826	8.236432533
zg0354	4	45	-1000.985746	55	88	5302403	1.364914678	16	108	10.20440274	72.65056526	74	24	84	6.993599417	73.82100376	-0.506431515	14374255.75	0.432000076	171.4359632	12.36000792	2.367201876	-0.355503282	0.878892689	0.575342055	0.20226676	0.510098287	1.148065745	0.307782879	0.755824818	0.751475233	0.978390641	0.916537042	-0.053414269	0.27257618	3.504781796	0.215217615	2.521855784	0.247972611	0.305158466	7.009563593	1.893920453	0.363558686	5.290436247	0.060563266	0.399903246	12.19732785	1727.533402	10.5937156
zg0355	2	54	-649.6284181	63	98	369629915	1.375896002	17	162	10.9768731	81.00419107	82	2	160	7.49703676	82.24854253	-0.264161698	918780139	0.468983056	203.1437782	14.31429653	5.041228343	-0.458414139	1.154104648	0.420027258	0.46528118	0.379515242	1.015017425	0.262897695	0.816880161	0.814293131	0.991696351	0.953119443	-0.165379519	0.532054072	3.759091654	0.272305548	2.49910285	0.479977748	0.463694967	7.518183309	2.025178738	0.393532976	5.74769757	0.043448271	0.400654516	14.58448023	4522.502269	22.27439068
zg0356	6	68	-568.0916852	41	69	4897889	1.184127953	15	98	8.943303005	54.8246961	55	21	77	6.387746779	55.97897992	0.202201196	16089228.31	0.497315766	127.8988911	7.182454636	1.803299057	0.000495952	0.795952271	0.421232271	0.309949717	0.403334464	1.007695923	0.251480519	0.801315736	0.800122549	0.975537475	0.919929701	-0.086929137	0.389405163	2.662411397	0.263580233	2.26516634	0.365432289	0.404687522	5.324822795	1.807872448	0.304296136	5.495476384	0.051730087	0.303659195	7.624440179	1468.760717	29.45127337
zg0357	3	46	-1010.681864	25	281.4	23904175	3.427987215	75	595	80.40769861	105.2332362	64	-98	693	42.76967679	152.4155201	1.685003568	65837240.62	0.166365866	12156.45678	91.28728046	16016.42747	653.7824748	61.40316495	23.2100186	0.468082254	2.890216029	3.020132844	13.73700671	0.504479192	0.451405887	0.974778584	0.918225253	-0.221484701	0.867524465	9.038796484	0.051522148	6.282648768	0.647804819	0.180671294	18.07759297	4.293961727	21.15329589	6.502455528	0.078641647	19.48170877	95.84450923	3374.726919	1.556803893
zg0358	2	54	-659.7454231	61	93	144168494	1.443864313	16	139	10.5932655	76.13964546	77	-5	144	6.574284136	77.54537008	-0.753275603	496681866.2	0.43342951	216.0388099	21.23192702	7.423985039	-1.046254058	1.317104976	0.446839456	0.492144082	0.415118625	1.050836311	0.269743131	0.797580839	0.79561007	0.991141831	0.948545781	-0.158596901	0.579346943	4.584139396	0.226235217	2.624979399	0.605017086	0.374833688	9.168278793	2.134479765	0.440986108	5.825948589	0.046579614	0.452830955	21.36871741	5533.684713	12.30446213
zg0359	2	38	-612.7258438	49	84	11310724	1.38922162	18	122	11.13385218	66.12570965	66	6	116	7.565116219	67.72494584	0.074971056	27959248.17	0.475299433	214.0588118	10.27364416	3.823034214	0.324082018	0.986016	0.454378703	0.360155115	0.402696025	1.063612685	0.283006328	0.807097252	0.803820256	0.982957882	0.934102499	-0.115896516	0.433173902	3.184447176	0.289553612	2.43761267	0.380979774	0.491804998	6.368894352	1.931725747	0.360098676	5.62874385	0.043076678	0.410578022	10.45377129	2233.717356	24.1573886
zg0360	6	71	-533.3911726	46	81	30765074	1.366109031	18	120	10.79229177	63.84711432	65	7	113	7.515087811	65.33134406	-0.263548801	65069356.74	0.472556467	191.7305105	9.773888035	3.733624455	-0.095390729	1.026328148	0.469531925	0.368753249	0.42103116	1.070490491	0.281946828	0.79739657	0.794334497	0.982350122	0.930970684	-0.113483613	0.440117449	3.103909978	0.26230088	2.52176957	0.389735483	0.458334358	6.207819955	1.991501126	0.373965018	5.623899356	0.047494552	0.38963026	9.809794673	2123.325888	25.42429534
zg0361	6	40	-620.7829481	55	88	5453070	1.361160225	16	125	10.45003698	72.03751234	73	1	124	7.000121951	73.36954295	-0.531316698	11882410.6	0.442600585	193.6866481	12.12394817	3.047303706	-0.182599346	0.909459062	0.529771894	0.256919444	0.480867689	1.084599476	0.281875557	0.767477641	0.764456576	0.985898204	0.932166514	-0.090109518	0.360226396	3.468065765	0.230556902	2.440000865	0.306998942	0.290177732	6.936131529	1.895294452	0.359807739	5.244891152	0.064013822	0.396129682	11.96150049	1504.58539	10.97252221
zg0362	0	43	-648.3198764	5.5	33	1568032	1.10381208	14	67	8.596695753	19.0061237	19	-23	90	6.018301582	21.91136183	0.012254436	3296561.416	0.531243988	118.875039	5.108308754	1.268661416	0.189190973	0.652276983	0.366665638	0.275888453	0.353334954	0.959523735	0.236063967	0.825554304	0.824665592	0.97866668	0.929777365	-0.080523095	0.324520135	2.244258481	0.334296946	2.032642754	0.279380839	0.520640815	4.488516962	1.635801951	0.254735655	5.371383605	0.043885695	0.271688318	5.45407226	1084.444887	54.17552902
zg0363	5	40	-601.650957	30	67	46329870	1.438927392	20	149	12.01029564	47.55734341	46	-25	174	8.380560652	50.01612591	0.768628171	111993072.6	0.435394098	239.9119385	11.83194683	6.494887331	0.926312816	1.219140588	0.50195665	0.412109424	0.436105369	1.09984459	0.298375211	0.792509885	0.788530963	0.990128633	0.946387637	-0.129191865	0.475216194	3.413597108	0.23260639	2.622170238	0.454026059	0.383408896	6.827194217	2.073173654	0.430274309	5.77854638	0.044644888	0.455513667	12.15804536	2684.574568	23.24603294
zg0364	1	49	-571.7759018	29	149.6	63508961	2.866390535	45.5	1054	69.87327716	95.86568421	57	-16	1070	20.1125802	163.5255795	3.722615615	171254022	0.21695344	17550.38575	53.43515943	139038.9244	3294.232012	109.0909137	31.71859284	0.569431949	2.506800638	2.585432317	24.52189151	0.594455344	0.564185761	0.986625247	0.954489831	-0.235752473	0.846039948	5.834772107	0.070040724	5.357063646	0.66451564	0.162466807	11.66954421	3.914068565	35.20237664	6.531003192	0.059863402	28.10648643	56.76842105	1443.153263	7.955323303
zg0365	2	43	-1166.891647	33	87	11721739	1.820626284	31	110	17.10322429	61.26209104	63	8	102	12.93600024	64.56369323	-0.129786047	45273796.03	0.313360845	415.4266852	9.443897203	14.11221342	-0.532784299	2.389645091	0.587618432	0.60399395	0.488739516	1.16290392	0.329238607	0.771967062	0.765518134	0.978205404	0.92088746	-0.216261697	0.689989843	2.998834678	0.139086381	3.239397769	0.610662273	0.242350538	5.997669356	2.596774644	0.744315881	6.066162213	0.05439045	0.751173593	9.53485064	1861.852063	26.52071944
zg0366	2	73	-567.1722965	47	89	194191457	1.718105963	22	1107	18.58138638	71.84766	67	-27	1134	9.06465068	90.0399205	10.54748194	665873782.6	0.399590421	2945.101036	32.9056928	32075.15785	663.3422539	17.46993183	4.563837365	0.59939357	0.718444422	1.394275277	4.008126455	0.75749257	0.749971013	0.998241696	0.986236388	-0.15301385	0.602950392	5.447786131	0.194983879	3.179735785	0.714010259	0.370919079	10.89557226	2.457225348	5.508442298	5.983970406	0.044430744	4.788696889	33.89362502	5816.431345	8.136929116
zg0367	2	55	-601.4356176	67	129	45893771	2.135102125	30	294	20.13383529	97.61531552	95	18	276	12.74244505	101.5197465	1.256385245	123096662.8	0.289112743	777.509103	20.6096458	98.24179875	8.26079068	4.06044637	1.30560374	0.516775802	0.718026663	1.533649717	0.74325121	0.711052756	0.693834596	0.99146005	0.947684178	-0.1663736	0.636106005	4.463192105	0.113176403	3.91975184	0.547201263	0.238829763	8.92638421	2.930998288	1.341512527	6.354876132	0.05035042	1.325773711	20.89939367	2958.73501	9.316387017
zg0368	2	47	-609.9571161	53	91	30222991	1.463297669	20	128	11.88371607	73.20883386	75	15	113	8.291736101	74.7360179	-0.367086873	74708931.61	0.412865385	225.9390164	12.28041895	4.620426836	-0.542176368	1.247198959	0.446533675	0.468927523	0.412005294	1.05048694	0.270514896	0.79970632	0.797450191	0.988074965	0.9417565	-0.144422392	0.543061995	3.475657574	0.215231408	2.619006384	0.479000499	0.325536807	6.951315148	2.122662807	0.423433158	5.837093163	0.046126802	0.454216329	12.42062465	3055.45851	20.62291248
zg0369	3	58	-618.4011152	30	67	4326189	1.290108933	24	90	12.68988984	47.93782684	48	2	88	10.1299693	50.13745777	0.017118013	12167406.56	0.452002994	215.7294291	6.401470121	2.2856134	0.027031164	1.037925674	0.262435514	0.590999882	0.253559944	0.800374084	0.188143528	0.87469929	0.874107585	0.984719245	0.949583864	-0.293888717	0.665180863	2.491491484	0.302461814	2.094444497	0.617207501	0.37927071	4.982982968	1.811576238	0.325090297	5.385749281	0.074614066	0.35173934	6.487507263	1925.50552	55.19154723
zg0370	0	58	-1098.168543	-1	34	4358445	1.358823836	19	91	11.26849726	15.12027321	14	-48	139	7.98430114	20.77122465	0.352969658	16983962.17	0.47894609	202.8211115	10.16343436	4.038152697	0.39848872	1.051265443	0.451269276	0.398302073	0.41232387	1.069542829	0.27870969	0.800263349	0.797731476	0.98796651	0.941788881	-0.104094331	0.473162617	3.164382615	0.264356313	2.53188834	0.427411357	0.464760766	6.32876523	2.020960042	0.37563368	5.621733172	0.044086273	0.388692209	10.3010295	2466.887052	25.94752205
zg0371	4	37	-629.5034765	32	72	6692350	1.524876056	22	96	12.81021792	52.9055912	54	-15	111	9.01475603	55.38114746	-0.354163046	15996142.06	0.40918447	268.0699137	13.40605763	5.420384255	-0.330175914	1.212754926	0.610048151	0.323939381	0.514703176	1.154066294	0.318044958	0.758067311	0.75218291	0.977358944	0.916452546	-0.118117576	0.421474814	3.640789689	0.206509543	2.749963093	0.359796956	0.330829039	7.281579378	2.103240187	0.455700769	5.632668596	0.054326247	0.498209456	13.64298808	2285.90055	12.88720211
zg0372	6	73	-1111.011169	67.9	103	9008908	1.330992688	18	113	10.72196597	87.47826087	90	39	74	7.477569941	88.5089433	-0.725285858	23651005.22	0.480724386	181.3869187	8.777521664	3.985913666	-0.455665431	1.117767319	0.468396252	0.414037511	0.418245826	1.068525109	0.282855973	0.799235491	0.79589213	0.973332287	0.918022516	-0.139285251	0.513876175	2.934991181	0.254827929	2.555463692	0.46940358	0.45402185	5.869982362	2.031477166	0.396540893	5.479565489	0.052385633	0.37386465	9.332173913	1518.834783	22.91503623
zg0373	6	61	-665.8765314	30	73	25909121	1.687264591	20	127	13.77604333	50.73045337	50	-40	167	8.908785269	53.98832909	0.281920606	88005064.09	0.371477457	341.1607792	20.99473871	11.95470097	0.826729624	1.725720762	0.494448837	0.549514459	0.447617272	1.096290778	0.288489922	0.783807292	0.780865166	0.992462479	0.950780321	-0.180198026	0.639782107	4.548285195	0.18531615	2.914302183	0.605190052	0.268726044	9.096570389	2.365503242	0.5550424	6.073575764	0.045644523	0.626861098	21.30689616	4660.034087	11.33425564
zg0374	0	62	-556.9971974	39	61	1892888	1.115396596	10	87	6.864824686	50.64335664	51	19	68	4.67842574	51.4528503	0.0269986	5050079.382	0.492333121	82.64623209	6.678253677	0.851689643	-0.030210852	0.547560558	0.525930946	0.020939712	0.515410693	0.938226138	0.225020014	0.744048029	0.743346679	0.969248537	0.897268537	-0.120776846	0.446639722	2.583182773	0.283138877	2.027730635	0.403267567	0.350983011	5.166365546	1.488363343	0.268372876	4.854227701	0.077736809	0.280338403	6.924475524	990.751049	20.08681041
zg0375	2	53	-1071.160588	80	111	63119522	1.312019695	15	141	9.878252588	95.93021529	96	23	118	6.653851332	96.80840184	-0.522723928	212369866.4	0.458879183	169.2604605	18.93283058	4.203417834	-0.305009339	1.061730909	0.46272343	0.394992047	0.419707009	1.064589304	0.279235526	0.796942226	0.794443696	0.987697119	0.940792062	-0.114996382	0.46918549	4.333935137	0.236657929	2.51012073	0.434192423	0.376941362	8.667870275	2.009673956	0.381113585	5.619797457	0.051846767	0.369767258	19.26740906	3983.180401	12.00842316
zg0376	4	38	-1189.51446	55	90	6067864	1.309328772	18	105	10.69400174	73.08098271	74	30	75	7.563110844	74.30517698	-0.375498929	20415735.52	0.444935051	180.4292926	6.036878328	2.647937189	-0.264357379	1.013698218	0.442563773	0.392460376	0.421986368	1.007867598	0.251593725	0.792436383	0.791064556	0.974329968	0.91628864	-0.129140584	0.480793592	2.42767328	0.227152826	2.444491834	0.40183113	0.297080531	4.855346559	1.967076879	0.364065498	5.485190117	0.056192204	0.366007314	6.379435851	1142.925387	33.93375291
zg0346	4	34	-626.4257579	18	53	11587844	1.42837612	18	663	11.81618323	35.81716192	35	-46	709	7.744421697	41.91418216	11.24666749	31413434.6	0.472349506	473.9295781	16.11007917	711.3288067	24.5745314	2.124458777	0.985538224	0.358153545	0.42419145	1.095962673	0.798074929	0.812074877	0.809040333	0.998997688	0.986289202	-0.140216952	0.520301231	3.978099942	0.284824305	2.52952275	0.469255867	0.494577004	7.956199885	2.056316121	0.77749925	5.785639594	0.041569242	0.833679176	16.50788357	3896.883869	16.0274377
zg0378	5	35	-652.831591	26	66	8191745	1.523383444	21	93	12.53300311	46.73398577	47	-8	101	8.891647997	49.28836698	-0.224451832	23400677.81	0.396736117	245.2776943	11.43195421	4.743500631	-0.296938988	1.276746917	0.647433955	0.328016996	0.540376364	1.210920093	0.342224803	0.747304945	0.740517577	0.975997768	0.912461277	-0.081892308	0.392313747	3.357747531	0.176213313	2.903263741	0.334632435	0.26825926	6.715495061	2.18900518	0.481045218	5.638867865	0.055449139	0.487264722	11.98724792	1758.448102	14.26665785
zg0379	2	61	-516.4691763	55	92	145863247	1.442859717	19	143	11.48885238	73.95832521	74	-21	164	8.058221107	75.40858441	-0.252538061	449601825.1	0.420776032	216.6207341	20.21451932	3.870614176	-0.200023911	1.079300721	0.629553005	0.262327408	0.536659911	1.206112978	0.335721504	0.746707989	0.74095485	0.987639583	0.934192769	-0.050447831	0.314401589	4.483533482	0.189803902	2.787252276	0.288666308	0.253033112	8.967066963	2.078766372	0.427213432	5.572564311	0.054960354	0.436486282	20.50532143	3872.297844	9.668143698
zg0380	2	59	-548.6491661	31	69	22931641	1.461336284	20	120	11.78182667	49.25520352	48	-27	147	8.271207743	51.49436732	0.224220813	52969235.45	0.417444698	225.5947925	20.21640769	4.742431187	0.520449002	1.21317736	0.474274489	0.433599152	0.429604532	1.076121509	0.28170618	0.79254141	0.789662961	0.99062034	0.946916427	-0.129795301	0.506728674	4.475676075	0.21656798	2.636435424	0.462943324	0.339642417	8.951352149	2.104429316	0.421862962	5.852677412	0.044706989	0.449403797	20.57886216	4303.496994	11.87892371
zg0381	0	37	-1131.377195	21	59	1350732	1.41749778	17	76	11.27114553	41.78425656	44	-9	85	7.253528617	44.37338261	-0.894682898	4080991.542	0.433560846	223.0729883	10.67301134	3.707138652	-0.39370141	1.105359394	0.521310944	0.358260503	0.455058237	1.109537078	0.300535144	0.783323083	0.779096152	0.980502392	0.92572084	-0.125977806	0.476979979	3.24447181	0.22220364	2.549581659	0.408751276	0.365488283	6.488943619	2.019689229	0.406667584	5.45938213	0.055070591	0.43819327	10.62973761	1799.276968	15.993043
zg0382	2	49	-1141.618318	91	123	140890824	1.283486732	16	152	9.822592695	106.2581012	105	40	112	7.091035221	106.9693643	0.180914682	365902497	0.473007662	151.6608263	14.38672923	2.91519555	0.036797961	1.025765041	0.369252053	0.471049807	0.357123474	0.965042267	0.237839569	0.82338852	0.822647752	0.990075142	0.94919544	-0.153825877	0.551803869	3.771285699	0.260804165	2.366933654	0.476948606	0.436006026	7.542571397	1.972876095	0.348754273	5.721731972	0.045575875	0.348839594	14.57459596	3956.553805	20.61396234
zg0383	0	51	-668.0439238	-3	43	4629528	1.688755895	24	95	14.50959933	19.43155631	18	-40	135	10.16856164	26.66927575	0.284410046	11128163.65	0.363993191	333.6648884	11.05583982	9.384522363	0.565075261	1.717821799	0.607146987	0.47447326	0.515133929	1.176835433	0.326744393	0.757401172	0.751625872	0.983992382	0.928034749	-0.140185017	0.550091223	3.283007047	0.166099232	3.066806894	0.481382594	0.303388068	6.566014094	2.392279735	0.581242196	5.923548915	0.051128587	0.614379782	11.43078814	2073.370564	19.76679755
zg0384	6	53	-736.3514516	40	68	2643510	0.943792016	14.25	80	8.681028107	55.28846154	57	13	67	6.108773392	56.36750547	-0.708630285	8229506.076	0.597318209	120.4816938	7.566206148	0.764280612	-0.285403267	0.475364051	0.409066969	0.08573942	0.378817259	0.966688083	0.243245249	0.815632989	0.813616342	0.976471056	0.925244872	-0.116784849	0.354445725	2.747625831	0.392107087	1.76492235	0.320988674	0.55844652	5.495251661	1.333517493	0.221107755	4.601863429	0.06849228	0.22404164	7.727163462	1327.16226	19.21516927
zg0385	2	47	-1210.745296	69	100	12089958	1.187004345	15	113	9.577668471	86.38664987	89	29	84	6.526837158	87.25436194	-0.90577845	56730711.12	0.549711628	150.6704011	8.800653966	2.850513343	-0.306769258	0.811049368	0.284055288	0.476645561	0.258127175	0.858950927	0.213255099	0.875257765	0.873529224	0.98374842	0.949238835	-0.210939652	0.57895234	2.944288486	0.412743239	1.996488242	0.541954865	0.623413352	5.888576972	1.666405325	0.273776164	5.380592962	0.052556485	0.305060307	8.953400504	2509.68136	34.81657571
zg0386	6	67	-649.6885029	48	88	17449445	1.505810922	20	116	12.31126263	69.24790523	71	9	107	8.465677605	71.0051762	-0.523053896	49846380.77	0.40019206	246.462669	10.77000989	6.480734645	-0.73927902	1.468855735	0.484567426	0.50512858	0.436249823	1.08929256	0.287373032	0.78974272	0.786706849	0.981772262	0.928428879	-0.156578886	0.586203886	3.244011149	0.192158541	2.786084444	0.524652371	0.31679886	6.488022299	2.247233857	0.48835579	5.893292934	0.048760193	0.484800753	11.25252817	2281.122508	21.96976901
zg0387	4	69	-491.4654567	52	105	186127052	1.867255409	27	178	16.54443096	78.67333784	79	-24	202	11.64951502	81.41388223	0.026126179	269954659.2	0.323136626	438.7261325	22.12790078	12.95501063	0.091132676	1.99529668	1.081800723	0.295915913	0.74904501	1.479541655	0.508621054	0.676176562	0.658549671	0.987188895	0.928030686	-0.051273831	0.351300844	4.679688972	0.113856816	3.617380759	0.29794356	0.206328056	9.359377944	2.537001494	0.769274351	5.758355064	0.060395628	0.780791194	22.5929276	2884.412806	6.244745627
zg0389	2	59	-626.8307785	10	93	8412022	2.361081012	46	161	26.4188058	45.78125	40	-37	198	19.35038342	55.94168812	0.604204856	22651656.56	0.223294282	1033.549619	18.73596664	81.70957558	9.025365429	5.148027342	1.298411137	0.592598409	0.806750409	1.553273234	0.605828386	0.66685018	0.6448673	0.984840476	0.9235661	-0.173718698	0.688355743	4.215413603	0.079522895	4.184255176	0.634803657	0.148800049	8.430827206	3.068890923	1.61160962	6.127049822	0.068093644	1.71774894	20.59561012	1521.991443	7.215526925
zg0389	2	47	-562.0437886	65	108	106275233	1.646582292	21.75	177	13.69862633	87.14686616	88	-3	180	9.223469362	88.94332502	-0.301471765	297906654.4	0.390427352	316.3387847	25.30234524	7.312733731	-0.221498694	1.354462253	0.809907535	0.242459405	0.599977585	1.321032781	0.426675833	0.731597395	0.720828891	0.990372704	0.941846049	-0.081359271	0.323287465	5.016592566	0.180177908	3.058149011	0.282960057	0.351800868	10.03318513	2.216053898	0.541092447	5.701005916	0.051185446	0.584692433	25.62714009	4090.50789	6.573420205
zg0390	3	52	-561.4397322	51	76.8	1366537	0.955141672	15	91	8.277928476	64.25696594	64	35	56	6.104792899	65.04432878	-0.117489683	4516478.183	0.639333263	101.8070335	4.384187021	0.737371098	0.033852428	0.431849636	0.415031765	0.014491612	0.375819592	1.02935697	0.271504961	0.818625566	0.816011421	0.960306616	0.908005711	-0.057618519	0.303607271	2.092752792	0.411314666	1.84801735	0.238358549	0.611004554	4.185505584	1.377849578	0.21172035	4.198495975	0.08192353	0.212079096	4.489164087	285.5851393	17.61343309
zg0391	5	53	-530.3984228	27	65	22414274	1.434554972	20	101	11.6199123	46.48254642	47	-16	117	8.307670127	48.76650805	-0.361313989	65575072.92	0.41998769	217.5451861	11.75899964	3.003909348	-0.249953655	0.967179449	0.636306476	0.199701898	0.544154997	1.199955016	0.33251159	0.742714227	0.737116042	0.983221484	0.923881383	-0.045629659	0.249911818	3.41702165	0.196609246	2.697701726	0.223930001	0.263661131	6.8340433	1.988351841	0.400871481	5.47073851	0.057848619	0.432903067	11.87416446	1854.673528	13.97139499
zg0392	3	29	-626.8307785	10	95	8546415	2.378823166	50	162	27.40922815	47.45259462	41	-22	184	20.46282607	57.74543878	0.594324964	23013546.26	0.218512068	1082.786965	11.35193383	83.31456051	9.506264129	5.183908748	1.361806246	0.574881813	0.82470615	1.576538295	0.634981174	0.663015947	0.639970943	0.980256752	0.913960573	-0.167579731	0.666711569	3.222652162	0.080844902	4.173422132	0.616670085	0.153681838	6.445304324	3.045892095	1.636428748	6.090726549	0.06816336	1.801092378	13.43230589	854.990636	14.55606526
zg0393	5	49	-522.8206659	59	98	26969608	1.50698779	20	143	12.23397951	78.52864274	79	23	120	8.492749263	80.06653995	-0.072297273	56358665.89	0.412840688	243.9030897	13.73463998	4.711525894	-0.076018738	1.19672246	0.588651166	0.338543369	0.510541757	1.173851882	0.321235405	0.757511429	0.752540063	0.984425023	0.92844904	-0.078370593	0.404714846	3.68542877	0.195920111	2.811497997	0.361205793	0.336501878	7.37085754	2.149506712	0.446343406	5.675337682	0.05014004	0.47478014	13.89541241	2506.209175	13.52172385
zg0394	4	62	-667.3520839	42	79	16048630	1.428132149	19	118	11.52280452	60.7396392	60	-2	120	7.868445924	62.54911283	0.178498654	48976531.98	0.459126977	223.0877461	15.68998154	4.313273735	0.188129298	1.052695419	0.455114764	0.385388447	0.403041607	1.06642661	0.284658669	0.806788552	0.80367939	0.987939455	0.94333467	-0.121112707	0.456787394	3.942151523	0.279799018	2.502081546	0.398309034	0.486868765	7.884303045	1.992106384	0.376952546	5.684570545	0.041768877	0.429595533	16.00341297	3870.758167	16.17269834
zg0395	3	71	-1091.678186	38	71	7630032	1.199644434	15	85	10.31059828	56.19631902	59	-23	108	6.70932829	57.82363103	-1.101544854	39524956.09	0.553412332	185.5460338	14.46471035	2.513902585	-0.608950438	0.704536927	0.613585415	0.068240507	0.46363015	1.202252987	0.381160248	0.792054509	0.783180452	0.977745226	0.92621846	-0.089792182	0.36528549	3.800231533	0.352520713	2.207409071	0.329326021	0.558224357	7.600463067	1.631654285	0.329530585	5.023345463	0.050379413	0.346696818	14.51621385	2625.900088	10.91221589
zg0396	4	59	-742.1345012	54	79	8504647	1.254861197	12	98	8.88594492	67.18471688	70	-2	100	5.246464839	68.37727617	-1.728376341	21492609.19	0.506407988	161.6657147	18.04974263	3.530912947	-0.423519282	0.854555772	0.435524854	0.31608255	0.405416094	1.030562202	0.263774265	0.802078993	0.800293749	0.983521191	0.933130612	-0.10477006	0.396218716	4.236074124	0.287164824	2.231062022	0.391874069	0.460019453	8.472148249	1.800925333	0.322520157	5.417837122	0.050027488	0.36935034	17.75261132	3584.101154	11.99840816
zg0397	2	60	-1125.239928	75	115	162430047	1.563139932	20	167	12.73187291	94.3723284	94	1	166	8.629699522	95.83372619	0.168037402	578181173.2	0.412327271	277.9667091	18.65877415	9.623647628	0.386742844	1.534060541	0.557782071	0.466637643	0.478699571	1.158768209	0.32056018	0.77341299	0.768556218	0.989042365	0.941246942	-0.130851997	0.542571515	4.291233096	0.201640462	2.916269778	0.486990672	0.3700066	8.582466192	2.291994998	0.522960653	5.872269132	0.046790163	0.52399958	18.97958837	4042.027649	12.85641117
zg0398	2	60	-1161.7184	45	78	67906930	1.369271303	18	155	10.77112638	61.87293671	62	-18	173	7.275502588	63.49802492	0.074375578	61102608.4	0.492868278	203.7388721	16.47037464	5.463713225	0.182410739	1.054854624	0.48092872	0.366623219	0.404460106	1.063138807	0.296108948	0.809614654	0.805375399	0.992732402	0.95588698	-0.146804321	0.422103024	4.040593993	0.298028255	2.463272879	0.391345056	0.505444105	8.081187987	1.942551783	0.383945836	5.575633207	0.046259894	0.404639766	16.38991806	4163.001484	16.16591374
zg0399	4	51	-613.304328	28	84	10886481	1.89781198	31	119	17.67493631	59.59681599	63	-11	130	12.61563847	63.48651202	-0.518624751	28889183.33	0.307220809	478.7567318	15.82422586	16.54495791	-2.267727516	2.34958514	0.826939568	0.473834201	0.627646571	1.3077941	0.404428512	0.71691826	0.706039477	0.978652774	0.913774956	-0.154991121	0.599405417	3.929801486	0.130536868	3.389378848	0.543697511	0.247323309	7.859602972	2.539086331	0.794131177	5.881114692	0.062630827	0.860740623	16.12884117	1928.741947	8.597332367
zg0400	0	68	-429.6540938	0	21	2100931	0.699596188	11	41	6.7901085	10.28191214	11	-51	92	4.819181294	13.45209064	-0.318304131	3487272.649	0.759496217	75.24102511	15.72737649	0.671062651	-0.113971039	0.296912459	0.190286196	0.210822921	0.185909864	0.699346532	0.154674139	0.907757175	0.907482701	0.992718455	0.969117987	-0.070598527	0.233721127	3.962411928	0.630754702	1.252802285	0.246678659	0.787968725	7.924823856	1.052419406	0.121799664	4.730422351	0.057042364	0.135288314	15.76399655	5436.900603	21.49879711
[truncated: 25 more columns]
